# Supplementary material for: Poly[[bis­[μ-1,2-bis­(4-pyrid­yl)ethene]bis­(trichloro­acetato)­cadmium(II)] monohydrate]
Source: Acta Crystallogr Sect E Struct Rep Online. 2010 Dec 4;67(Pt 1):m3–4. doi: 10.1107/S1600536810049457 (PMC3050134; doi:10.1107/S1600536810049457)
Supplement: Supplementary file 1 [file e-67-000m3-sup1.cif]

##############################################################################
###                                                                        ###
###        Electronic paper (Acta Crystallographica Section E)             ###
###                                                                        ###
##############################################################################
#                                                                            #
# This CIF contains the data in a paper accepted for publication in Acta     #
# Crystallographica Section E. It conforms to the requirements of Notes      #
# for Authors for Section E, and has been peer reviewed under the auspices   #
# of the IUCr Commission on Journals.                                        #
#                                                                            #
# Full details of the Crystallographic Information File format               #
# are given in the paper "The Crystallographic Information File (CIF):       #
# a New Standard Archive File for Crystallography" by S. R. Hall, F. H.      #
# Allen and I. D. Brown [Acta Cryst. (1991), A47, 655-685].                  #
#                                                                            #
# The current version of the core CIF dictionary is obtainable from          #
# ftp://ftp.iucr.org/pub/cif_core.dic. The current version number is 2.4.    #
#                                                                            #
# Software is freely available for graphical display of the structure(s) in  #
# this CIF.  For information consult the CIF home page http://www.iucr.org/  #
# cif/home.html                                                              #
#                                                                            #
# This file may be used for bona fide research purposes within the           #
# scientific community so long as proper attribution is given to the journal # 
# article from which it was obtained.                                        #
#                                                                            #
##############################################################################
                                             
data_I
_audit_creation_method     SHELXT
_chemical_name_systematic
;
Poly[[bis[\m-1,2-bis(4-pyridyl)ethene]bis(trichloroacetato)cadmium(II)]
monohydrate]
;
_chemical_name_common     ?
_chemical_formula_moiety     'C28 H20 Cd Cl6 N4 O4, H2 O'
_chemical_formula_sum     'C28 H22 Cd Cl6 N4 O5'
_chemical_formula_iupac     '[Cd (C2 Cl3 O2)2 (C12 H10 N2)2], H2 O'
_chemical_formula_weight     819.60
_chemical_melting_point     ?
_symmetry_cell_setting     orthorhombic
_symmetry_space_group_name_H-M     'I b a 2'
_symmetry_space_group_name_Hall     'I 2 -2c'
loop_
    _symmetry_equiv_pos_as_xyz
    'x, y, z'
    '-x, -y, z'
    'x+1/2, -y+1/2, z'
    '-x+1/2, y+1/2, z'
    'x+1/2, y+1/2, z+1/2'
    '-x+1/2, -y+1/2, z+1/2'
    'x+1, -y+1, z+1/2'
    '-x+1, y+1, z+1/2'
_cell_length_a     19.618(4)
_cell_length_b     9.5760(19)
_cell_length_c     17.517(4)
_cell_angle_alpha     90.00
_cell_angle_beta     90.00
_cell_angle_gamma     90.00
_cell_volume     3290.8(11)
_cell_formula_units_Z     4
_cell_measurement_reflns_used     3648
_cell_measurement_theta_min     2.37
_cell_measurement_theta_max     26.25
_cell_measurement_temperature     293(2)
_exptl_crystal_description     'block'
_exptl_crystal_colour     'colorless'
_exptl_crystal_size_max     0.25
_exptl_crystal_size_mid     0.20
_exptl_crystal_size_min     0.20
_exptl_crystal_density_diffrn     1.654
_exptl_crystal_density_meas     ?
_exptl_crystal_density_method     'not measured'
_exptl_crystal_F_000     1632
_exptl_absorpt_coefficient_mu     1.194
_exptl_absorpt_correction_type     multi-scan
_exptl_absorpt_process_details     '(SADABS; Sheldrick, 1996)'
_exptl_absorpt_correction_T_min     0.751
_exptl_absorpt_correction_T_max     0.788
_exptl_special_details
;
;
_diffrn_ambient_temperature     293(2)
_diffrn_radiation_type     MoK\a
_diffrn_radiation_wavelength     0.71073
_diffrn_radiation_source     'fine-focus sealed tube'
_diffrn_radiation_monochromator     graphite
_diffrn_measurement_device_type     'Bruker SMART CCD area-detector'
_diffrn_measurement_method     '\f and \w'
_diffrn_detector_area_resol_mean     ?
_diffrn_reflns_number     8746
_diffrn_reflns_av_R_equivalents     0.0251
_diffrn_reflns_av_sigmaI/netI     0.0294
_diffrn_reflns_theta_min     2.08
_diffrn_reflns_theta_max     26.00
_diffrn_reflns_theta_full     26.00
_diffrn_measured_fraction_theta_max     0.998
_diffrn_measured_fraction_theta_full     0.998
_diffrn_reflns_limit_h_min     -23
_diffrn_reflns_limit_h_max     24
_diffrn_reflns_limit_k_min     -11
_diffrn_reflns_limit_k_max     8
_diffrn_reflns_limit_l_min     -21
_diffrn_reflns_limit_l_max     21
_diffrn_standards_number     ?
_diffrn_standards_interval_count     ?
_diffrn_standards_interval_time     ?
_diffrn_standards_decay_%     ?
_refine_special_details
;
Refinement of <i>F</i>^2^ against ALL reflections. The weighted <i>R</i>-factor
<i>wR</i> and goodness of fit <i>S</i> are based on <i>F</i>^2^, conventional
<i>R</i>-factors <i>R</i> are based on <i>F</i>, with <i>F</i> set to zero for
negative <i>F</i>^2^. The threshold expression of <i>F</i>^2^ >
\s(<i>F</i>^2^) is used only for calculating <i>R</i>-factors(gt) <i>etc</i>.
and is not relevant to the choice of reflections for refinement.
<i>R</i>-factors based on <i>F</i>^2^ are statistically about twice as large
as those based on <i>F</i>, and <i>R</i>- factors based on ALL data will be
even larger.
;
_reflns_number_total     3146
_reflns_number_gt     2738
_reflns_threshold_expression     I>2\s(I)
_refine_ls_structure_factor_coef     Fsqd
_refine_ls_matrix_type     full
_refine_ls_R_factor_all     0.0365
_refine_ls_R_factor_gt     0.0318
_refine_ls_wR_factor_gt     0.0834
_refine_ls_wR_factor_ref     0.0854
_refine_ls_goodness_of_fit_ref     1.072
_refine_ls_restrained_S_all     1.072
_refine_ls_number_reflns     3146
_refine_ls_number_parameters     205
_refine_ls_number_restraints     1
_refine_ls_hydrogen_treatment     mixed
_refine_ls_weighting_scheme     calc
_refine_ls_weighting_details
         'calc w=1/[\s^2^(Fo^2^)+(0.0561P)^2^+0.1890P] where P=(Fo^2^+2Fc^2^)/3'
_atom_sites_solution_hydrogens     geom
_atom_sites_solution_primary     direct
_atom_sites_solution_secondary     difmap
_refine_ls_shift/su_max     0.000
_refine_ls_shift/su_mean     0.000
_refine_diff_density_max     0.693
_refine_diff_density_min     -0.494
_refine_ls_extinction_method     none
_refine_ls_extinction_coef     ?
_refine_ls_abs_structure_details     'Flack (1983), 1477 Friedel pairs'
_refine_ls_abs_structure_Flack     0.25(4)
loop_
    _atom_type_symbol
    _atom_type_description
    _atom_type_scat_dispersion_real
    _atom_type_scat_dispersion_imag
    _atom_type_scat_source
    'C' 'C' 0.0033 0.0016
                         'International Tables Vol C Tables 4.2.6.8 and 6.1.1.4'
    'H' 'H' 0.0000 0.0000
                         'International Tables Vol C Tables 4.2.6.8 and 6.1.1.4'
    'N' 'N' 0.0061 0.0033
                         'International Tables Vol C Tables 4.2.6.8 and 6.1.1.4'
    'O' 'O' 0.0106 0.0060
                         'International Tables Vol C Tables 4.2.6.8 and 6.1.1.4'
    'Cl' 'Cl' 0.1484 0.1585
                         'International Tables Vol C Tables 4.2.6.8 and 6.1.1.4'
    'Cd' 'Cd' -0.8075 1.2024
                         'International Tables Vol C Tables 4.2.6.8 and 6.1.1.4'
_computing_data_collection     'SMART (Bruker, 1997)'
_computing_cell_refinement     'SAINT (Bruker, 1997)'
_computing_data_reduction     'SAINT (Bruker, 1997)'
_computing_structure_solution     'SHELXS97 (Sheldrick, 2008)'
_computing_structure_refinement     'SHELXL97 (Sheldrick, 2008)'
_computing_molecular_graphics     'SHELXTL (Sheldrick, 2008)'
_computing_publication_material     'SHELXTL (Sheldrick, 2008)'
loop_
    _atom_site_type_symbol
    _atom_site_label
    _atom_site_fract_x
    _atom_site_fract_y
    _atom_site_fract_z
    _atom_site_U_iso_or_equiv
    _atom_site_adp_type
    _atom_site_calc_flag
    _atom_site_refinement_flags
    _atom_site_occupancy
    _atom_site_disorder_assembly
    _atom_site_disorder_group
    C C1 0.1330(3) 0.5206(5) 0.3412(4) 0.0483(15) Uani d . 1 . .
    H H1 0.1462 0.4440 0.3121 0.058 Uiso calc R 1 . .
    C C2 0.1778(2) 0.5728(5) 0.3947(3) 0.0452(10) Uani d . 1 . .
    H H2 0.2203 0.5317 0.4013 0.054 Uiso calc R 1 . .
    C C3 0.15908(19) 0.6871(4) 0.4386(2) 0.0370(9) Uani d . 1 . .
    C C4 0.0939(2) 0.7358(6) 0.4289(2) 0.0483(11) Uani d . 1 . .
    H H4 0.0779 0.8075 0.4598 0.058 Uiso calc R 1 . .
    C C5 0.0521(2) 0.6800(5) 0.3739(2) 0.0474(11) Uani d . 1 . .
    H H5 0.0086 0.7171 0.3678 0.057 Uiso calc R 1 . .
    C C6 0.20672(19) 0.7556(5) 0.4922(2) 0.0454(12) Uani d . 1 . .
    H H6 0.1884 0.8097 0.5312 0.055 Uiso calc R 1 . .
    C C7 0.2262(2) 0.7553(5) -0.0119(3) 0.0496(12) Uani d . 1 . .
    H H7 0.2086 0.8121 -0.0503 0.060 Uiso calc R 1 . .
    C C8 0.17672(19) 0.6860(5) 0.0386(2) 0.0437(10) Uani d . 1 . .
    C C9 0.1933(2) 0.5842(5) 0.0904(2) 0.0509(12) Uani d . 1 . .
    H H9 0.2381 0.5534 0.0942 0.061 Uiso calc R 1 . .
    C C10 0.1447(3) 0.5281(7) 0.1361(4) 0.0547(16) Uani d . 1 . .
    H H10 0.1578 0.4583 0.1700 0.066 Uiso calc R 1 . .
    C C11 0.0618(2) 0.6619(6) 0.0834(2) 0.0530(13) Uani d . 1 . .
    H H11 0.0163 0.6882 0.0794 0.064 Uiso calc R 1 . .
    C C12 0.1090(2) 0.7238(7) 0.0345(3) 0.0576(14) Uani d . 1 . .
    H H12 0.0949 0.7904 -0.0007 0.069 Uiso calc R 1 . .
    C C13 0.0825(2) 0.1977(4) 0.1993(3) 0.0433(9) Uani d . 1 . .
    C C14 0.1275(2) 0.0920(5) 0.2461(3) 0.0567(12) Uani d . 1 . .
    Cd Cd1 0.0000 0.5000 0.22812(5) 0.03111(11) Uani d S 1 . .
    Cl Cl1 0.20978(7) 0.1774(2) 0.25364(11) 0.1014(6) Uani d . 1 . .
    Cl Cl2 0.09814(9) 0.0658(2) 0.33949(9) 0.0954(5) Uani d . 1 . .
    Cl Cl3 0.14021(12) -0.06656(19) 0.19892(14) 0.1285(9) Uani d . 1 . .
    N N1 0.07119(15) 0.5758(4) 0.32947(19) 0.0398(8) Uani d . 1 . .
    N N2 0.07875(16) 0.5669(5) 0.13543(19) 0.0403(8) Uani d . 1 . .
    O O1 0.05695(13) 0.2898(3) 0.23965(17) 0.0488(7) Uani d . 1 . .
    O O3 0.08109(18) 0.1802(4) 0.13081(19) 0.0680(9) Uani d . 1 . .
    O O1S 0.0000 1.0000 0.5313(4) 0.0764(17) Uani d S 1 . .
    H H1S 0.021(3) 0.941(6) 0.570(3) 0.059(14) Uiso d . 1 . .
loop_
    _atom_site_aniso_label
    _atom_site_aniso_U_11
    _atom_site_aniso_U_22
    _atom_site_aniso_U_33
    _atom_site_aniso_U_12
    _atom_site_aniso_U_13
    _atom_site_aniso_U_23
    C1 0.044(3) 0.044(3) 0.057(3) -0.0035(19) -0.009(3) -0.013(2)
    C2 0.0299(19) 0.054(3) 0.052(2) 0.0011(19) -0.0088(17) -0.005(2)
    C3 0.0309(19) 0.045(2) 0.0349(19) -0.0118(17) -0.0088(15) -0.0007(16)
    C4 0.042(2) 0.063(3) 0.040(2) -0.001(2) -0.0068(17) -0.018(2)
    C5 0.034(2) 0.060(3) 0.049(2) 0.005(2) -0.0116(18) -0.014(2)
    C6 0.039(2) 0.056(2) 0.042(3) -0.0081(18) -0.0075(17) -0.0070(18)
    C7 0.0405(18) 0.065(3) 0.044(3) -0.0112(19) 0.010(2) 0.012(2)
    C8 0.0314(19) 0.061(3) 0.039(2) -0.0055(18) 0.0066(17) -0.002(2)
    C9 0.033(2) 0.069(3) 0.050(3) -0.001(2) 0.0095(18) 0.017(2)
    C10 0.034(3) 0.069(3) 0.062(4) -0.004(2) 0.014(3) 0.018(3)
    C11 0.029(2) 0.085(4) 0.045(2) -0.003(2) 0.0042(17) 0.015(2)
    C12 0.039(2) 0.083(4) 0.051(3) -0.003(2) 0.008(2) 0.026(3)
    C13 0.040(2) 0.042(2) 0.048(2) -0.0078(17) 0.0007(17) -0.0015(17)
    C14 0.058(2) 0.059(3) 0.054(3) 0.009(2) -0.007(2) -0.010(2)
    Cd1 0.02345(16) 0.04508(18) 0.02480(16) -0.01014(13) 0.000 0.000
    Cl1 0.0462(6) 0.1336(14) 0.1242(14) 0.0178(7) -0.0158(8) -0.0198(11)
    Cl2 0.1164(13) 0.0992(12) 0.0706(9) 0.0192(10) 0.0012(9) 0.0275(9)
    Cl3 0.173(2) 0.0646(10) 0.148(2) 0.0378(12) -0.0147(15) -0.0328(11)
    N1 0.0336(18) 0.049(2) 0.0363(19) -0.0101(16) -0.0033(14) -0.0055(17)
    N2 0.0304(18) 0.057(2) 0.0334(18) -0.0074(17) 0.0056(13) 0.0067(17)
    O1 0.0489(14) 0.0503(15) 0.0471(18) 0.0042(12) 0.0031(13) -0.0007(14)
    O3 0.074(2) 0.078(2) 0.051(2) 0.0024(18) -0.0073(16) -0.0095(17)
    O1S 0.091(5) 0.078(4) 0.060(4) 0.001(3) 0.000 0.000
_geom_special_details
;
All e.s.d.'s (except the e.s.d. in the dihedral angle between two l.s. planes)
are estimated using the full covariance matrix. The cell e.s.d.'s are taken
into account individually in the estimation of e.s.d.'s in distances, angles
and torsion angles; correlations between e.s.d.'s in cell parameters are only
used when they are defined by crystal symmetry. An approximate (isotropic)
treatment of cell e.s.d.'s is used for estimating e.s.d.'s involving l.s.
planes.
;
loop_
    _geom_bond_atom_site_label_1
    _geom_bond_atom_site_label_2
    _geom_bond_site_symmetry_2
    _geom_bond_distance
    _geom_bond_publ_flag
    C1 N1 . 1.338(7) ?
    C1 C2 . 1.379(8) ?
    C1 H1 . 0.9300 ?
    C2 C3 . 1.387(6) ?
    C2 H2 . 0.9300 ?
    C3 C4 . 1.371(6) ?
    C3 C6 . 1.479(5) ?
    C4 C5 . 1.374(6) ?
    C4 H4 . 0.9300 ?
    C5 N1 . 1.320(6) ?
    C5 H5 . 0.9300 ?
    C6 C7 6_565 1.323(6) ?
    C6 H6 . 0.9300 ?
    C7 C6 6_564 1.322(6) ?
    C7 C8 . 1.471(6) ?
    C7 H7 . 0.9300 ?
    C8 C9 . 1.371(6) ?
    C8 C12 . 1.379(6) ?
    C9 C10 . 1.356(7) ?
    C9 H9 . 0.9300 ?
    C10 N2 . 1.347(7) ?
    C10 H10 . 0.9300 ?
    C11 N2 . 1.330(6) ?
    C11 C12 . 1.393(6) ?
    C11 H11 . 0.9300 ?
    C12 H12 . 0.9300 ?
    C13 O3 . 1.212(5) ?
    C13 O1 . 1.236(5) ?
    C13 C14 . 1.573(6) ?
    C14 Cl3 . 1.746(5) ?
    C14 Cl2 . 1.753(5) ?
    C14 Cl1 . 1.815(5) ?
    Cd1 O1 2_565 2.311(3) ?
    Cd1 O1 . 2.311(3) ?
    Cd1 N2 . 2.331(3) ?
    Cd1 N2 2_565 2.331(3) ?
    Cd1 N1 . 2.373(3) ?
    Cd1 N1 2_565 2.373(3) ?
    O1S H1S . 0.97(6) ?
loop_
    _geom_angle_atom_site_label_1
    _geom_angle_atom_site_label_2
    _geom_angle_atom_site_label_3
    _geom_angle_site_symmetry_1
    _geom_angle_site_symmetry_3
    _geom_angle
    _geom_angle_publ_flag
    N1 C1 C2 . . 122.6(5) ?
    N1 C1 H1 . . 118.7 ?
    C2 C1 H1 . . 118.7 ?
    C1 C2 C3 . . 119.6(4) ?
    C1 C2 H2 . . 120.2 ?
    C3 C2 H2 . . 120.2 ?
    C4 C3 C2 . . 116.5(4) ?
    C4 C3 C6 . . 121.1(4) ?
    C2 C3 C6 . . 122.3(4) ?
    C3 C4 C5 . . 120.8(4) ?
    C3 C4 H4 . . 119.6 ?
    C5 C4 H4 . . 119.6 ?
    N1 C5 C4 . . 122.5(4) ?
    N1 C5 H5 . . 118.8 ?
    C4 C5 H5 . . 118.8 ?
    C7 C6 C3 6_565 . 124.0(4) ?
    C7 C6 H6 6_565 . 118.0 ?
    C3 C6 H6 . . 118.0 ?
    C6 C7 C8 6_564 . 126.0(4) ?
    C6 C7 H7 6_564 . 117.0 ?
    C8 C7 H7 . . 117.0 ?
    C9 C8 C12 . . 116.7(4) ?
    C9 C8 C7 . . 124.2(4) ?
    C12 C8 C7 . . 119.1(4) ?
    C10 C9 C8 . . 120.4(4) ?
    C10 C9 H9 . . 119.8 ?
    C8 C9 H9 . . 119.8 ?
    N2 C10 C9 . . 124.1(5) ?
    N2 C10 H10 . . 117.9 ?
    C9 C10 H10 . . 117.9 ?
    N2 C11 C12 . . 123.1(4) ?
    N2 C11 H11 . . 118.5 ?
    C12 C11 H11 . . 118.5 ?
    C8 C12 C11 . . 119.8(5) ?
    C8 C12 H12 . . 120.1 ?
    C11 C12 H12 . . 120.1 ?
    O3 C13 O1 . . 131.0(4) ?
    O3 C13 C14 . . 116.0(4) ?
    O1 C13 C14 . . 112.9(4) ?
    C13 C14 Cl3 . . 113.2(3) ?
    C13 C14 Cl2 . . 113.2(3) ?
    Cl3 C14 Cl2 . . 111.4(3) ?
    C13 C14 Cl1 . . 104.3(3) ?
    Cl3 C14 Cl1 . . 107.4(3) ?
    Cl2 C14 Cl1 . . 106.8(3) ?
    O1 Cd1 O1 2_565 . 169.98(15) ?
    O1 Cd1 N2 2_565 . 98.16(13) ?
    O1 Cd1 N2 . . 88.84(13) ?
    O1 Cd1 N2 2_565 2_565 88.85(13) ?
    O1 Cd1 N2 . 2_565 98.16(13) ?
    N2 Cd1 N2 . 2_565 91.69(17) ?
    O1 Cd1 N1 2_565 . 87.28(12) ?
    O1 Cd1 N1 . . 85.22(12) ?
    N2 Cd1 N1 . . 92.69(10) ?
    N2 Cd1 N1 2_565 . 174.52(14) ?
    O1 Cd1 N1 2_565 2_565 85.22(12) ?
    O1 Cd1 N1 . 2_565 87.29(12) ?
    N2 Cd1 N1 . 2_565 174.52(14) ?
    N2 Cd1 N1 2_565 2_565 92.69(10) ?
    N1 Cd1 N1 . 2_565 83.13(16) ?
    C5 N1 C1 . . 117.7(4) ?
    C5 N1 Cd1 . . 120.3(3) ?
    C1 N1 Cd1 . . 121.8(3) ?
    C11 N2 C10 . . 115.8(4) ?
    C11 N2 Cd1 . . 120.0(3) ?
    C10 N2 Cd1 . . 123.7(3) ?
    C13 O1 Cd1 . . 140.1(3) ?
loop_
    _geom_torsion_atom_site_label_1
    _geom_torsion_atom_site_label_2
    _geom_torsion_atom_site_label_3
    _geom_torsion_atom_site_label_4
    _geom_torsion_site_symmetry_1
    _geom_torsion_site_symmetry_2
    _geom_torsion_site_symmetry_3
    _geom_torsion_site_symmetry_4
    _geom_torsion
    _geom_torsion_publ_flag
    N1 C1 C2 C3 . . . . 0.0(8) ?
    C1 C2 C3 C4 . . . . 4.1(6) ?
    C1 C2 C3 C6 . . . . -174.7(5) ?
    C2 C3 C4 C5 . . . . -5.0(7) ?
    C6 C3 C4 C5 . . . . 173.9(4) ?
    C3 C4 C5 N1 . . . . 1.8(8) ?
    C4 C3 C6 C7 . . . 6_565 -158.2(5) ?
    C2 C3 C6 C7 . . . 6_565 20.6(7) ?
    C6 C7 C8 C9 6_564 . . . -9.8(8) ?
    C6 C7 C8 C12 6_564 . . . 170.4(5) ?
    C12 C8 C9 C10 . . . . -1.8(8) ?
    C7 C8 C9 C10 . . . . 178.4(5) ?
    C8 C9 C10 N2 . . . . -0.8(10) ?
    C9 C8 C12 C11 . . . . 1.9(8) ?
    C7 C8 C12 C11 . . . . -178.3(5) ?
    N2 C11 C12 C8 . . . . 0.5(9) ?
    O3 C13 C14 Cl3 . . . . -23.4(5) ?
    O1 C13 C14 Cl3 . . . . 159.9(3) ?
    O3 C13 C14 Cl2 . . . . -151.3(4) ?
    O1 C13 C14 Cl2 . . . . 32.1(4) ?
    O3 C13 C14 Cl1 . . . . 93.0(4) ?
    O1 C13 C14 Cl1 . . . . -83.6(4) ?
    C4 C5 N1 C1 . . . . 2.5(7) ?
    C4 C5 N1 Cd1 . . . . -174.1(4) ?
    C2 C1 N1 C5 . . . . -3.3(7) ?
    C2 C1 N1 Cd1 . . . . 173.2(4) ?
    O1 Cd1 N1 C5 2_565 . . . 17.2(3) ?
    O1 Cd1 N1 C5 . . . . -156.1(3) ?
    N2 Cd1 N1 C5 . . . . 115.2(4) ?
    N1 Cd1 N1 C5 2_565 . . . -68.3(3) ?
    O1 Cd1 N1 C1 2_565 . . . -159.2(4) ?
    O1 Cd1 N1 C1 . . . . 27.4(4) ?
    N2 Cd1 N1 C1 . . . . -61.2(4) ?
    N1 Cd1 N1 C1 2_565 . . . 115.3(4) ?
    C12 C11 N2 C10 . . . . -3.0(8) ?
    C12 C11 N2 Cd1 . . . . 169.0(4) ?
    C9 C10 N2 C11 . . . . 3.2(9) ?
    C9 C10 N2 Cd1 . . . . -168.5(5) ?
    O1 Cd1 N2 C11 2_565 . . . -31.9(4) ?
    O1 Cd1 N2 C11 . . . . 155.3(4) ?
    N2 Cd1 N2 C11 2_565 . . . 57.1(3) ?
    N1 Cd1 N2 C11 . . . . -119.6(4) ?
    O1 Cd1 N2 C10 2_565 . . . 139.4(4) ?
    O1 Cd1 N2 C10 . . . . -33.4(4) ?
    N2 Cd1 N2 C10 2_565 . . . -131.5(5) ?
    N1 Cd1 N2 C10 . . . . 51.8(4) ?
    O3 C13 O1 Cd1 . . . . -7.5(7) ?
    C14 C13 O1 Cd1 . . . . 168.5(3) ?
    O1 Cd1 O1 C13 2_565 . . . -179.3(4) ?
    N2 Cd1 O1 C13 . . . . -44.8(4) ?
    N2 Cd1 O1 C13 2_565 . . . 46.8(4) ?
    N1 Cd1 O1 C13 . . . . -137.6(4) ?
    N1 Cd1 O1 C13 2_565 . . . 139.1(4) ?
loop_
    _geom_hbond_atom_site_label_D
    _geom_hbond_atom_site_label_H
    _geom_hbond_atom_site_label_A
    _geom_hbond_site_symmetry_A
    _geom_hbond_distance_DH
    _geom_hbond_distance_HA
    _geom_hbond_distance_DA
    _geom_hbond_angle_DHA
    O1S H1S O3 7_455 0.97(6) 1.97(6) 2.924(6) 167(5)
data_global
_journal_date_recd_electronic     2010-11-19
_journal_date_accepted     2010-11-26
_journal_name_full     'Acta Crystallographica, Section E'
_journal_year     2011
_journal_volume     67
_journal_issue      1
_journal_page_first     m3
_journal_page_last     m4
_journal_paper_category     QM
_journal_coeditor_code     LH5170
_publ_contact_author_name     'Youngmee Kim'
_publ_contact_author_address
;
Deaprtment of Chemistry and Nano Science, Ewha Womans University,
Seoul 120-750, Korea
;
_publ_contact_author_email     'ymeekim@ewha.ac.kr'
_publ_contact_author_fax     '+82-2-3277-3419'
_publ_contact_author_phone     '+82-2-3277-4164'
_publ_section_title
;
Poly[[bis[\m-1,2-bis(4-pyridyl)ethene]bis(trichloroacetato)cadmium(II)]
monohydrate]
;
loop_
    _publ_author_name
    _publ_author_footnote
    _publ_author_address
    'Kim, Jin Hoon' .
;
Department of Fine Chemistry, and Eco-Product and Materials Education Center,
Seoul National University of Science and Technology, Seoul 139-743,
Republic of Korea
;
    'Kim, Cheal' .
;
Department of Fine Chemistry, and Eco-Product and Materials Education Center,
Seoul National University of Science and Technology, Seoul 139-743,
Republic of Korea
;
    'Kim, Youngmee' .
;
Department of Chemistry and Nano Science, Ewha Womans University, Seoul 120-750,
Republic of Korea
;
