# Supplementary material for: Poly[[bis­[μ-1,2-bis­(4-pyrid­yl)ethene]bis­(trichloro­acetato)­cadmium(II)] monohydrate]
Source: Acta Crystallogr Sect E Struct Rep Online. 2010 Dec 4;67(Pt 1):m3–4. doi: 10.1107/S1600536810049457 (PMC3050134; doi:10.1107/S1600536810049457)
Supplement: Supplementary file 2 [file e-67-000m3-Isup2.hkl]

# 
# h,k,l, Fc-squared, Fo-squared, sigma(Fo-squared) and status flag 
# 
data_I
_shelx_title ' yk852sadIba2 in Iba2' 
_shelx_refln_list_code          4 
_shelx_F_calc_maximum      358.18 
_exptl_crystal_F_000      1632.00 
_reflns_d_resolution_high  0.8107 
 
loop_ 
 _symmetry_equiv_pos_as_xyz 
 'x, y, z' 
 '-x, -y, z' 
 'x+1/2, -y+1/2, z' 
 '-x+1/2, y+1/2, z' 
 'x+1/2, y+1/2, z+1/2' 
 '-x+1/2, -y+1/2, z+1/2' 
 'x+1, -y+1, z+1/2' 
 '-x+1, y+1, z+1/2' 
 
_cell_length_a    19.6180 
_cell_length_b     9.5760 
_cell_length_c    17.5170 
_cell_angle_alpha  90.000 
_cell_angle_beta   90.000 
_cell_angle_gamma  90.000 
 
_shelx_F_squared_multiplier     1.000 
 
loop_ 
 _refln_index_h 
 _refln_index_k 
 _refln_index_l 
 _refln_F_squared_calc 
 _refln_F_squared_meas 
 _refln_F_squared_sigma 
 _refln_observed_status 
   2   1 -21      123.60      105.65     95.61 o 
   4   1 -21       99.22      122.48     64.05 o 
   6   0 -20      885.57     1059.20     89.84 o 
   8   0 -20     1099.75     1081.57     73.45 o 
   3   1 -20     1964.48     2073.13    106.15 o 
   5   1 -20     1386.17     1419.68     74.88 o 
   7   1 -20     1187.38     1065.97     77.12 o 
   4   2 -20     2227.74     2325.35    116.03 o 
   6   2 -20     1683.84     1817.89     99.50 o 
   8   2 -20     1453.51     1494.94    119.37 o 
   1   3 -20     1028.84     1170.69    131.56 o 
   5   3 -20     1618.69     1828.70    135.89 o 
   0   4 -20     2144.00     1966.72    150.45 o 
   2   4 -20     1378.42     1297.45     88.94 o 
   2   1 -19       52.38       74.18     46.98 o 
   4   1 -19      322.84      379.24     46.54 o 
   6   1 -19        5.35       30.94     36.11 o 
   8   1 -19       23.25       27.89     38.56 o 
  10   1 -19       18.64       35.39     33.59 o 
   3   2 -19      287.84      464.17     62.80 o 
   5   2 -19       26.37        8.59     41.76 o 
   7   2 -19       62.01      137.72     40.05 o 
   9   2 -19       62.66       29.08     42.26 o 
   2   3 -19       26.35       31.37     64.12 o 
   4   3 -19       27.25       46.80     70.39 o 
   6   3 -19       83.20      107.66     76.92 o 
   8   3 -19       12.16       36.19     44.87 o 
   1   4 -19       84.23       96.90     51.64 o 
   3   4 -19      139.19      193.48     81.69 o 
   5   4 -19       19.62       32.62     75.29 o 
   7   4 -19       20.54       65.25     80.68 o 
   2   5 -19       31.97       55.82     51.89 o 
   4   5 -19       51.15       69.76     83.19 o 
   4   0 -18     2529.29     2679.18    148.19 o 
   6   0 -18     3062.79     3197.14    170.65 o 
   8   0 -18     3495.16     3375.13    167.68 o 
  10   0 -18     1608.78     1857.08     96.56 o 
  12   0 -18     1835.27     1809.20     90.43 o 
   1   1 -18     2549.48     2888.22    149.07 o 
   3   1 -18     3034.29     3157.23     82.93 o 
   5   1 -18     3967.11     3859.37     95.32 o 
   7   1 -18     3752.49     3657.25     95.00 o 
   9   1 -18     2120.92     2015.90     98.07 o 
  11   1 -18     1289.45     1421.89     53.96 o 
  13   1 -18     1768.27     1982.96     68.10 o 
   2   2 -18     3323.70     3366.11     96.50 o 
   4   2 -18     1532.63     1612.35    140.72 o 
   6   2 -18     1190.74     1292.13     77.70 o 
   8   2 -18     1777.62     1821.47     69.21 o 
  10   2 -18     2786.75     2651.60     93.84 o 
  12   2 -18     1842.34     1773.31     65.52 o 
   1   3 -18     3148.05     3426.14    171.53 o 
   3   3 -18     2676.63     3041.47    161.61 o 
   5   3 -18     2556.29     2573.40    147.06 o 
   7   3 -18     2680.94     2664.20    149.44 o 
   9   3 -18     1426.78     1366.35     81.43 o 
  11   3 -18     1458.92     1499.80    153.49 o 
   0   4 -18     1868.61     1701.96    124.97 o 
   2   4 -18     1881.58     1626.05    125.85 o 
   4   4 -18     1992.38     2119.42    139.66 o 
   6   4 -18     2172.78     2120.51    284.14 o 
   8   4 -18     1332.25     1326.36     88.46 o 
  10   4 -18     1156.08     1239.78     87.33 o 
   1   5 -18     1865.53     2315.03    134.82 o 
   3   5 -18     1660.45     1637.63    203.15 o 
   5   5 -18     1438.20     1470.08    127.86 o 
   7   5 -18     1226.67     1071.10    213.81 o 
   0   6 -18     1047.12     1063.04    115.06 o 
   2   6 -18      952.45     1126.93     81.66 o 
   4   6 -18      984.78      894.26     78.03 o 
   2   1 -17     1074.16     1252.34     67.96 o 
   4   1 -17      170.66      206.30     31.09 o 
   6   1 -17      101.51       78.04     30.55 o 
   8   1 -17       51.04       95.30     33.23 o 
  10   1 -17       84.95       93.83     29.14 o 
  12   1 -17       25.70       46.60     30.06 o 
  14   1 -17       22.21       24.11     34.33 o 
   1   2 -17      381.07      391.62     38.58 o 
   3   2 -17      178.44      168.99     30.28 o 
   5   2 -17      271.65      238.51     39.59 o 
   7   2 -17      260.90      304.85     57.59 o 
   9   2 -17      160.83      114.09     35.80 o 
  11   2 -17      115.28       71.64     40.19 o 
  13   2 -17       67.55      115.47     35.45 o 
   2   3 -17      185.49      184.20     36.78 o 
   4   3 -17      222.89      185.41     43.34 o 
   6   3 -17        5.64       27.44     35.46 o 
   8   3 -17      113.89      180.45     51.84 o 
  10   3 -17       13.84       -6.04     39.73 o 
  12   3 -17        2.80        2.38     43.37 o 
   1   4 -17      351.72      289.07     49.99 o 
   3   4 -17      374.41      398.14     51.70 o 
   5   4 -17       30.80       66.96     45.56 o 
   7   4 -17       68.90       48.76     39.82 o 
   9   4 -17      170.05      102.03     54.73 o 
  11   4 -17       69.40       70.83     56.94 o 
   2   5 -17      213.25      153.08     53.20 o 
   4   5 -17       54.32       61.23     72.40 o 
   6   5 -17       32.28       58.03     50.38 o 
   8   5 -17      123.61      164.16     45.85 o 
  10   5 -17       14.27        4.65     44.96 o 
   1   6 -17      213.67      168.40     57.09 o 
   3   6 -17      220.83      218.76     57.28 o 
   5   6 -17       48.30       73.53     78.05 o 
   7   6 -17        4.98      -12.68     53.44 o 
   2   7 -17        5.33       23.31     52.95 o 
   4   7 -17        3.81        0.90     50.57 o 
   0   0 -16     1375.94     1759.81    100.88 o 
   2   0 -16     3102.10     3458.38    155.09 o 
   4   0 -16     6842.53     6968.46    269.52 o 
   6   0 -16     6027.38     6339.45    244.18 o 
   8   0 -16     6283.25     6155.31    186.96 o 
  10   0 -16     4619.85     4646.48    163.48 o 
  12   0 -16     1612.88     1727.74     77.68 o 
  14   0 -16      526.93      507.18     54.01 o 
  16   0 -16     2133.11     2191.52    110.74 o 
   1   1 -16     3045.42     2830.37    134.39 o 
   3   1 -16     3511.52     3717.42    112.61 o 
   5   1 -16     5185.80     5181.10    109.56 o 
   7   1 -16     4216.96     4251.88     97.74 o 
   9   1 -16     4446.20     4297.01    101.29 o 
  11   1 -16     2375.12     2233.55     61.18 o 
  13   1 -16     1229.05     1308.24     57.96 o 
  15   1 -16     1782.34     1961.25     66.30 o 
   0   2 -16     5948.85     6064.60    162.40 o 
   2   2 -16     4645.63     4664.52    127.95 o 
   4   2 -16     5188.84     5045.23    103.56 o 
   6   2 -16     3861.37     3469.13     98.33 o 
   8   2 -16     3317.31     3331.74    143.91 o 
  10   2 -16     2892.23     3229.69    132.28 o 
  12   2 -16     2235.94     2267.94    119.41 o 
  14   2 -16     2262.51     2054.92     67.65 o 
   1   3 -16     2438.64     2629.53     98.80 o 
   3   3 -16     4092.81     4189.38    106.44 o 
   5   3 -16     2941.76     2938.78     85.02 o 
   7   3 -16     4651.76     4782.82    116.43 o 
   9   3 -16     2639.87     2604.87    103.98 o 
  11   3 -16     1200.78     1282.38     66.09 o 
  13   3 -16     1463.32     1429.50     73.74 o 
  15   3 -16     1199.46     1181.29     54.45 o 
   0   4 -16     4843.12     5139.52    215.95 o 
   2   4 -16     3308.80     3699.30    171.78 o 
   4   4 -16     3322.41     3402.85    130.37 o 
   6   4 -16     2131.87     2148.18     76.59 o 
   8   4 -16     2302.33     2296.76     94.90 o 
  10   4 -16     2091.34     1917.28    124.10 o 
  12   4 -16     1365.51     1385.54     71.48 o 
  14   4 -16     1521.75     1380.08    117.36 o 
   1   5 -16     4401.17     4368.76    141.98 o 
   3   5 -16     2153.16     2151.55    139.40 o 
   5   5 -16     1021.27     1071.83     71.31 o 
   7   5 -16      579.57      451.40     48.09 o 
   9   5 -16     1873.59     1923.45    124.12 o 
  11   5 -16     2611.31     2927.35    133.09 o 
   0   6 -16     1173.44     1025.14    108.29 o 
   2   6 -16     1856.20     1904.46     97.09 o 
   4   6 -16     1742.01     1779.64    115.12 o 
   6   6 -16     2247.88     2256.66    101.92 o 
   8   6 -16     1367.09     1245.71     82.69 o 
  10   6 -16      994.21      927.55     87.34 o 
   1   7 -16     1315.56     1345.62     87.91 o 
   3   7 -16     1221.36     1274.54     88.17 o 
   5   7 -16     1155.37     1292.56     86.05 o 
   7   7 -16      679.70      666.03    106.03 o 
   2   1 -15     1059.23     1065.34     55.21 o 
   4   1 -15       26.77       48.15     29.95 o 
   6   1 -15      128.85      145.32     26.23 o 
   8   1 -15      523.22      543.93     44.01 o 
  10   1 -15      193.65      187.49     33.20 o 
  12   1 -15      420.12      438.73     33.16 o 
  14   1 -15      192.69      142.17     33.26 o 
  16   1 -15      137.56       94.87     35.01 o 
   1   2 -15       82.71       89.36     20.59 o 
   3   2 -15     1191.03     1238.07     45.05 o 
   5   2 -15      693.53      685.23     36.93 o 
   7   2 -15      201.99      215.60     47.54 o 
   9   2 -15      498.62      453.06     37.89 o 
  11   2 -15       63.05       72.28     35.89 o 
  13   2 -15       13.59        2.62     29.64 o 
  15   2 -15      184.04      137.29     34.60 o 
   2   3 -15     1237.02     1248.40     45.24 o 
   4   3 -15      320.87      329.93     33.75 o 
   6   3 -15       49.27       38.32     30.17 o 
   8   3 -15      113.17      166.59     34.75 o 
  10   3 -15      288.93      284.60     73.34 o 
  12   3 -15       71.48       66.36     38.16 o 
  14   3 -15       94.06      117.82     43.81 o 
  16   3 -15      226.46      232.99     37.79 o 
   1   4 -15      885.50      841.82     82.69 o 
   3   4 -15      498.08      539.01     46.54 o 
   5   4 -15       88.60       90.66     32.26 o 
   7   4 -15        0.82       -7.55     31.93 o 
   9   4 -15       83.46      113.12     36.32 o 
  11   4 -15       58.15      119.88     39.73 o 
  13   4 -15      277.51      224.04     45.47 o 
  15   4 -15       38.47       28.34     41.73 o 
   2   5 -15      151.52      144.91     42.11 o 
   4   5 -15       33.83       66.36     39.35 o 
   6   5 -15      104.78       59.77     35.19 o 
   8   5 -15      378.99      339.46     43.40 o 
  10   5 -15       61.20       53.08     40.79 o 
  12   5 -15      180.29      217.09     48.13 o 
  14   5 -15       63.71       72.52     45.19 o 
   1   6 -15       33.21       18.23     44.00 o 
   3   6 -15      398.47      309.52     53.79 o 
   5   6 -15      117.41      108.22     45.05 o 
   7   6 -15       21.70       56.01     40.38 o 
   9   6 -15       34.82       26.40     41.30 o 
  11   6 -15       11.49        5.26     44.59 o 
   2   7 -15       32.70       25.24     50.70 o 
   4   7 -15       40.14       24.68     48.82 o 
   6   7 -15        0.66      -10.92     72.78 o 
   8   7 -15      108.10       87.88     45.62 o 
   1   8 -15       83.25      113.38     55.65 o 
   3   8 -15        9.76       29.09     52.41 o 
   5   8 -15       89.47       85.38     50.18 o 
   0   0 -14      853.88     1042.58     71.65 o 
   2   0 -14     8152.88     8741.82    294.37 o 
   4   0 -14    13082.80    12889.45    440.55 o 
   6   0 -14    11673.23    11301.67    383.21 o 
   8   0 -14     3478.51     3415.39     95.85 o 
  10   0 -14      962.66      953.03     52.77 o 
  12   0 -14     3142.92     3108.05     98.24 o 
  14   0 -14     2221.36     2018.21     80.46 o 
  16   0 -14     3375.91     3358.93    164.88 o 
  18   0 -14     3142.58     3270.56    164.44 o 
   1   1 -14    10890.62    10512.66    242.91 o 
   3   1 -14     4440.81     4485.38    125.39 o 
   5   1 -14     4166.11     4365.56     96.13 o 
   7   1 -14     3714.19     4061.31     89.65 o 
   9   1 -14     5822.88     5712.85    117.38 o 
  11   1 -14     5104.12     4889.54     89.27 o 
  13   1 -14     2400.81     2309.19     64.29 o 
  15   1 -14     1921.70     1932.85     62.38 o 
  17   1 -14     1506.96     1379.35     56.40 o 
   0   2 -14     1665.01     1848.79     57.80 o 
   2   2 -14     2424.88     2351.32     59.17 o 
   4   2 -14    10888.54    10891.68    182.28 o 
   6   2 -14     6078.67     5502.02    108.17 o 
   8   2 -14     4275.74     3872.33     87.68 o 
  10   2 -14     6969.29     6710.41    149.88 o 
  12   2 -14     2548.53     2531.01    172.43 o 
  14   2 -14     2185.85     2229.32     65.93 o 
  16   2 -14     1698.00     1558.64     59.21 o 
   1   3 -14     2620.01     2628.63     52.65 o 
   3   3 -14     4899.65     4910.78    109.51 o 
   5   3 -14     5488.67     5479.08    190.61 o 
   7   3 -14     6624.19     6560.50    141.93 o 
   9   3 -14     5510.08     5212.80    123.62 o 
  11   3 -14     4249.47     4074.11    106.80 o 
  13   3 -14     1625.02     1502.88    123.61 o 
  15   3 -14     1080.18     1014.69     48.65 o 
  17   3 -14     1942.45     2056.70     67.56 o 
   0   4 -14     2560.51     2690.09    134.39 o 
   2   4 -14     5307.26     5570.53    121.00 o 
   4   4 -14     4516.82     4323.52    105.45 o 
   6   4 -14     3659.33     3372.01     90.13 o 
   8   4 -14     2688.94     2691.98     80.88 o 
  10   4 -14     2935.87     2931.55     88.74 o 
  12   4 -14     2751.34     2668.82     88.56 o 
  14   4 -14     1543.34     1642.21    128.90 o 
  16   4 -14     1506.92     1424.81     57.64 o 
   1   5 -14     5765.45     5603.44    160.72 o 
   3   5 -14     4537.40     4684.99    194.18 o 
   5   5 -14     2308.98     2450.90    108.27 o 
   7   5 -14     1111.10     1143.40     56.45 o 
   9   5 -14     1095.98     1282.71    121.98 o 
  11   5 -14     2038.88     1871.34    119.16 o 
  13   5 -14     3052.02     2835.28     96.78 o 
  15   5 -14     1466.51     1373.31    101.64 o 
   0   6 -14     5005.72     5402.39    225.10 o 
   2   6 -14     3499.17     3653.50    125.54 o 
   4   6 -14     1701.61     1711.30     79.56 o 
   6   6 -14     1207.24     1232.17     60.73 o 
   8   6 -14     1726.22     1775.77     73.12 o 
  10   6 -14     1107.26     1037.18     64.24 o 
  12   6 -14     1593.70     1683.91    116.67 o 
   1   7 -14      986.39     1073.25     76.25 o 
   3   7 -14     2724.24     2683.44    113.89 o 
   5   7 -14     2440.30     2405.30    108.34 o 
   7   7 -14     1113.07     1248.93    154.04 o 
   9   7 -14      777.55      650.89     81.52 o 
  11   7 -14     1126.80     1084.29     69.20 o 
   0   8 -14     1844.04     2273.51    152.45 o 
   2   8 -14     1720.11     1779.37     96.79 o 
   4   8 -14      549.50      427.32     69.64 o 
   6   8 -14      522.21      673.99     71.33 o 
   8   8 -14      830.57      717.72     52.12 o 
   2   1 -13      381.22      449.89     57.03 o 
   4   1 -13      453.45      425.85     38.33 o 
   6   1 -13       95.03       98.63     18.98 o 
   8   1 -13      180.49      229.46     28.10 o 
  10   1 -13      412.42      477.06     40.39 o 
  12   1 -13      375.77      367.58     28.99 o 
  14   1 -13        3.10        9.53     26.21 o 
  16   1 -13       81.78       71.87     30.87 o 
  18   1 -13      111.24      134.43     38.91 o 
   1   2 -13      708.34      796.81     33.41 o 
   3   2 -13      548.65      508.52     29.61 o 
   5   2 -13      177.48      188.12     24.30 o 
   7   2 -13      291.37      369.90     40.52 o 
   9   2 -13      309.81      393.58     34.63 o 
  11   2 -13      792.78      664.74     51.33 o 
  13   2 -13      383.00      445.12     34.50 o 
  15   2 -13      146.69      128.43     32.07 o 
  17   2 -13       31.64       -3.41     31.30 o 
   2   3 -13     1147.37     1232.73     33.32 o 
   4   3 -13      188.63      218.96     28.05 o 
   6   3 -13     1271.12     1310.70     57.43 o 
   8   3 -13      725.15      721.08     42.04 o 
  10   3 -13      347.78      313.91     36.36 o 
  12   3 -13      557.97      686.39     41.26 o 
  14   3 -13       27.94       36.97     34.54 o 
  16   3 -13      242.70      218.98     35.25 o 
  18   3 -13      224.43      213.18     37.13 o 
   1   4 -13     1390.04     1381.12     62.11 o 
   3   4 -13     1608.90     1794.85     59.87 o 
   5   4 -13      440.13      429.57     36.23 o 
   7   4 -13      236.77      267.00     41.85 o 
   9   4 -13      171.16      113.41     32.20 o 
  11   4 -13      274.99      325.85     38.94 o 
  13   4 -13       82.39       75.56     38.21 o 
  15   4 -13       82.36       65.99     41.22 o 
  17   4 -13       25.19       21.94     33.33 o 
   2   5 -13      508.88      564.80     47.79 o 
   4   5 -13      752.81      702.66     59.83 o 
   6   5 -13      310.61      330.13     42.41 o 
   8   5 -13      215.61      210.24     36.41 o 
  10   5 -13      146.54      128.52     36.73 o 
  12   5 -13       32.98       27.53     36.56 o 
  14   5 -13      126.72       91.77     44.07 o 
  16   5 -13      155.00      184.13     42.34 o 
   1   6 -13      177.46      169.90     60.67 o 
   3   6 -13      731.14      696.93     44.82 o 
   5   6 -13      196.32      143.13     34.71 o 
   7   6 -13       75.51       29.76     33.70 o 
   9   6 -13       31.89       23.44     35.86 o 
  11   6 -13      219.89      225.21     48.14 o 
  13   6 -13      117.14      124.53     46.20 o 
   2   7 -13       23.97       49.06     45.42 o 
   4   7 -13      194.33      205.80     50.42 o 
   6   7 -13       70.44      110.54     38.62 o 
   8   7 -13      285.42      223.43     44.46 o 
  10   7 -13       79.96       46.50     43.96 o 
  12   7 -13       13.69       22.85     43.55 o 
   1   8 -13       36.74       30.38     48.92 o 
   3   8 -13      125.02      133.30     49.19 o 
   5   8 -13      180.20      156.64    101.76 o 
   7   8 -13       48.01       83.63     41.61 o 
   9   8 -13       57.77       77.68     47.27 o 
   2   9 -13      127.30      220.06     56.75 o 
   4   9 -13       45.80       83.50     84.76 o 
   2   0 -12    10202.26    10648.82    345.69 o 
   4   0 -12    15805.23    16095.91    718.42 o 
   6   0 -12     7171.74     6905.11    167.36 o 
   8   0 -12     3641.39     3434.54    155.34 o 
  10   0 -12     2800.18     2712.31    125.31 o 
  12   0 -12     5512.51     5674.86    149.90 o 
  14   0 -12     5541.94     5458.76    136.70 o 
  16   0 -12     3700.66     3725.17    166.19 o 
  18   0 -12     2454.97     2623.86    151.70 o 
  20   0 -12      665.27      688.91     75.55 o 
   1   1 -12    16910.03    16549.82    354.32 o 
   3   1 -12     6963.47     7383.61    144.72 o 
   5   1 -12     6472.23     6375.77    121.40 o 
   7   1 -12     5797.64     6068.71    102.21 o 
   9   1 -12     5988.96     5896.31    102.38 o 
  11   1 -12     7026.39     6817.78    123.19 o 
  13   1 -12     5551.34     5404.15    101.84 o 
  15   1 -12     3243.21     3213.11     85.31 o 
  17   1 -12     2162.51     1978.59     69.31 o 
  19   1 -12     1695.33     1871.87     71.44 o 
   0   2 -12     8046.03     8710.67    168.66 o 
   2   2 -12     8426.85     8460.79    154.36 o 
   4   2 -12     6533.42     6305.47    113.74 o 
   6   2 -12     7860.34     7778.55    137.17 o 
   8   2 -12     4127.37     3951.44    116.78 o 
  10   2 -12     5365.61     5127.87    102.58 o 
  12   2 -12     8322.69     8072.53    146.75 o 
  14   2 -12     3304.55     3127.77     72.84 o 
  16   2 -12     1815.32     1891.69     60.81 o 
  18   2 -12     1501.25     1442.11     57.41 o 
   1   3 -12    10314.64     9630.27    189.79 o 
   3   3 -12     4831.65     4771.85    104.30 o 
   5   3 -12     8032.94     7909.15    158.00 o 
   7   3 -12     8429.99     8264.87    180.65 o 
   9   3 -12     3896.45     3838.11     95.94 o 
  11   3 -12     5620.86     5110.08    119.80 o 
  13   3 -12     5757.45     5366.98    110.78 o 
  15   3 -12     1662.13     1540.57     54.41 o 
  17   3 -12     1886.41     1681.70     66.95 o 
  19   3 -12     1996.74     2144.76     80.45 o 
   0   4 -12     5973.70     5941.98    123.74 o 
   2   4 -12     3142.95     3209.11     79.83 o 
   4   4 -12     7451.18     7301.01    149.57 o 
   6   4 -12     4789.87     4548.30    106.39 o 
   8   4 -12     3482.53     3179.02     86.48 o 
  10   4 -12     4024.95     3731.23    143.45 o 
  12   4 -12     1828.70     1856.53     79.14 o 
  14   4 -12     2714.61     2659.75     76.40 o 
  16   4 -12     1644.01     1499.25     63.71 o 
  18   4 -12     1928.96     1836.60     88.46 o 
   1   5 -12     2344.63     2242.64     58.44 o 
   3   5 -12     7226.59     7218.38    148.47 o 
   5   5 -12     7724.03     7509.39    154.23 o 
   7   5 -12     3516.16     3352.68    113.20 o 
   9   5 -12     2880.06     2949.86     83.64 o 
  11   5 -12     1690.71     1525.38     64.47 o 
  13   5 -12     1769.32     1898.79     74.80 o 
  15   5 -12     2708.41     2626.29     91.05 o 
  17   5 -12     1287.59     1280.35     62.25 o 
   0   6 -12     3122.48     3404.43    154.09 o 
   2   6 -12     4731.24     4926.33    114.85 o 
   4   6 -12     2067.74     2183.82     72.17 o 
   6   6 -12     1618.91     1603.91     63.25 o 
   8   6 -12     3250.95     3210.73     93.22 o 
  10   6 -12     2866.69     2631.77     85.60 o 
  12   6 -12     1742.31     1838.71     80.51 o 
  14   6 -12      958.11      763.17     95.24 o 
   1   7 -12     1084.32      886.29     65.75 o 
   3   7 -12     2565.30     2807.10    269.52 o 
   5   7 -12     3631.27     3933.17     93.02 o 
   7   7 -12     2271.36     2391.79    124.21 o 
   9   7 -12     2441.39     2396.80     99.65 o 
  11   7 -12     1215.81     1112.86     66.46 o 
  13   7 -12      967.31      908.67     90.91 o 
   0   8 -12     2350.79     2448.67    147.18 o 
   2   8 -12      970.81      922.36    102.51 o 
   4   8 -12     1163.78     1060.57    175.73 o 
   6   8 -12     1478.49     1263.05     64.06 o 
   8   8 -12     1549.41     1371.52     82.84 o 
  10   8 -12      924.61      921.72     63.92 o 
   1   9 -12      586.41      651.68     68.84 o 
   3   9 -12     1825.71     1796.40     98.23 o 
   5   9 -12     1172.37     1229.62     84.87 o 
   7   9 -12      796.88      838.68     84.38 o 
   2   1 -11      660.41      798.90     85.20 o 
   4   1 -11     2026.06     2076.43     45.09 o 
   6   1 -11      659.46      644.31     29.49 o 
   8   1 -11      285.97      305.43     22.76 o 
  10   1 -11      775.90      807.39     33.60 o 
  12   1 -11     1120.83     1088.56     40.13 o 
  14   1 -11     1182.30     1099.37     50.85 o 
  16   1 -11       76.90       91.17     28.99 o 
  18   1 -11       75.29       68.55     35.23 o 
  20   1 -11      156.62      236.84     44.39 o 
   1   2 -11     2435.00     2300.25     74.83 o 
   3   2 -11     1084.35     1180.47     32.57 o 
   5   2 -11      563.64      572.68     28.81 o 
   7   2 -11     1215.60     1369.00     53.61 o 
   9   2 -11       91.24       95.49     29.46 o 
  11   2 -11      590.23      675.21     37.00 o 
  13   2 -11      410.05      355.18     26.21 o 
  15   2 -11      353.21      405.78     35.50 o 
  17   2 -11       12.96       17.19     29.96 o 
  19   2 -11       23.83        5.09     37.00 o 
   2   3 -11     3156.85     3205.89     52.32 o 
   4   3 -11     1423.32     1352.15     49.19 o 
   6   3 -11     1865.79     1744.57     55.54 o 
   8   3 -11      304.25      343.28     32.05 o 
  10   3 -11      544.30      567.79     38.49 o 
  12   3 -11     1696.00     1361.75     49.75 o 
  14   3 -11      530.88      621.61     40.34 o 
  16   3 -11       21.28       37.62     27.40 o 
  18   3 -11       35.36        5.49     31.97 o 
   1   4 -11     1129.38     1047.66     32.18 o 
   3   4 -11     8748.59     8542.57    166.30 o 
   5   4 -11      143.07      178.92     44.80 o 
   7   4 -11     1138.29     1154.92     48.48 o 
   9   4 -11        9.38       15.64     24.55 o 
  11   4 -11     1071.30     1024.85     50.95 o 
  13   4 -11      653.86      855.43     50.05 o 
  15   4 -11       76.74       64.45     31.72 o 
  17   4 -11       83.27       57.10     28.94 o 
  19   4 -11       39.29       50.21     35.17 o 
   2   5 -11      846.97      909.24     42.07 o 
   4   5 -11      545.98      568.14     36.54 o 
   6   5 -11      303.00      280.50     33.53 o 
   8   5 -11      150.01      117.92     31.10 o 
  10   5 -11      588.42      615.90     66.53 o 
  12   5 -11      302.01      225.52     39.68 o 
  14   5 -11       32.42       14.19     35.33 o 
  16   5 -11       42.07       25.57     33.94 o 
  18   5 -11       47.52       42.81     38.66 o 
   1   6 -11      545.28      670.54     35.16 o 
   3   6 -11       60.80       72.72     23.63 o 
   5   6 -11      674.22      593.18     55.59 o 
   7   6 -11      276.38      227.42     35.12 o 
   9   6 -11      136.60      105.41     34.42 o 
  11   6 -11       47.91      117.24     36.68 o 
  13   6 -11        2.91      -17.23     37.19 o 
  15   6 -11      133.79      126.15     44.37 o 
   2   7 -11      361.34      368.35     49.15 o 
   4   7 -11      590.94      606.46     38.39 o 
   6   7 -11      316.98      363.11     41.11 o 
   8   7 -11       88.80       42.36     35.66 o 
  10   7 -11        4.56       -5.40     37.56 o 
  12   7 -11       13.93       20.72     43.16 o 
  14   7 -11       25.56        4.92     45.67 o 
   1   8 -11       44.90       32.46     43.65 o 
   3   8 -11       18.74       58.14     43.48 o 
   5   8 -11      125.72       99.74     36.17 o 
   7   8 -11       84.34       70.38     36.85 o 
   9   8 -11       41.67       37.71     49.55 o 
  11   8 -11       55.58      104.70     46.01 o 
   2   9 -11      199.64      229.05     55.76 o 
   4   9 -11       53.94      118.77     51.32 o 
   6   9 -11       70.54       34.00     51.01 o 
   8   9 -11        3.68       37.00     42.64 o 
   1  10 -11       31.76       24.43     50.19 o 
   3  10 -11       76.83        0.21     48.32 o 
   4   0 -10      808.62      714.81     46.18 o 
   6   0 -10     2476.86     2377.41     77.86 o 
   8   0 -10    11845.74    11846.08    279.00 o 
  10   0 -10    10978.47    11343.16    223.25 o 
  12   0 -10    16878.58    17242.09    324.73 o 
  14   0 -10     6068.06     5462.62    156.17 o 
  16   0 -10     2104.31     2125.86     93.72 o 
  18   0 -10     2130.87     2396.79    105.31 o 
  20   0 -10     1359.28     1326.30    138.71 o 
   1   1 -10    11030.06    11090.21    373.92 o 
   3   1 -10     7991.50     8555.11    167.54 o 
   5   1 -10     9529.42     9555.28    124.87 o 
   7   1 -10    12698.77    13092.67    214.73 o 
   9   1 -10     4652.26     4587.53     81.00 o 
  11   1 -10     4006.99     4016.94     65.08 o 
  13   1 -10     9665.22     9771.93    174.72 o 
  15   1 -10     5847.83     5983.91    107.82 o 
  17   1 -10     1948.89     1767.63     61.48 o 
  19   1 -10     1607.28     1546.56     63.52 o 
  21   1 -10     1063.26     1201.71     61.74 o 
   0   2 -10    17466.55    17564.43    312.51 o 
   2   2 -10    15462.71    14761.52    204.13 o 
   4   2 -10    13524.76    13556.11    188.29 o 
   6   2 -10     6864.42     6519.02    115.42 o 
   8   2 -10    11395.59    10891.54    205.08 o 
  10   2 -10     6675.72     6639.81    120.70 o 
  12   2 -10     4097.45     3860.46     84.56 o 
  14   2 -10     9980.56     9210.68    156.13 o 
  16   2 -10     3752.35     3938.95     84.16 o 
  18   2 -10     1898.51     1987.71     67.44 o 
  20   2 -10     1615.38     1489.92     69.95 o 
   1   3 -10    11504.33    11869.78    162.40 o 
   3   3 -10    11288.24    11537.06    158.93 o 
   5   3 -10     4873.79     4222.66     94.69 o 
   7   3 -10     5984.01     5926.65    158.73 o 
   9   3 -10     4754.73     4874.53    110.91 o 
  11   3 -10     2160.68     2180.90     67.20 o 
  13   3 -10     5922.34     5714.90    130.12 o 
  15   3 -10     6273.02     5860.13     97.54 o 
  17   3 -10     2373.55     2274.82     58.51 o 
  19   3 -10     1304.60     1316.77     54.89 o 
   0   4 -10    13071.30    12039.48    265.57 o 
   2   4 -10    12742.79    12257.02    170.30 o 
   4   4 -10     4707.08     4973.20    107.24 o 
   6   4 -10     6407.92     7013.63    143.69 o 
   8   4 -10     5485.10     5319.23    117.06 o 
  10   4 -10     5395.95     5027.13    114.49 o 
  12   4 -10     4376.94     4129.12    105.27 o 
  14   4 -10     2497.67     2475.12     79.33 o 
  16   4 -10     2829.93     2953.39     88.75 o 
  18   4 -10     1658.85     1601.23     73.50 o 
   1   5 -10     7878.30     8002.22    119.19 o 
   3   5 -10      999.45      949.60     42.11 o 
   5   5 -10     5689.39     5329.90    116.96 o 
   7   5 -10     8510.51     8021.56    162.05 o 
   9   5 -10     4080.81     4499.16    106.93 o 
  11   5 -10     3475.28     3386.58     93.98 o 
  13   5 -10     1413.56     1374.58     62.29 o 
  15   5 -10     1384.80     1356.53     65.81 o 
  17   5 -10     1689.01     1482.29     63.16 o 
   0   6 -10     4115.46     4009.10    173.03 o 
   2   6 -10     2341.53     2236.82     59.56 o 
   4   6 -10     6204.22     6033.39    132.13 o 
   6   6 -10    10856.60    10716.09    209.98 o 
   8   6 -10     4204.84     4045.57    102.79 o 
  10   6 -10     2981.80     2603.44     95.40 o 
  12   6 -10     2430.11     2333.42    158.80 o 
  14   6 -10     1815.77     1985.25     79.71 o 
  16   6 -10     1140.16     1224.63    108.42 o 
   1   7 -10     1245.36     1262.17     69.13 o 
   3   7 -10     1449.57     1415.52     73.00 o 
   5   7 -10     3953.64     4091.01     90.77 o 
   7   7 -10     3981.16     3577.41     99.54 o 
   9   7 -10     3280.99     3327.96     98.23 o 
  11   7 -10     1841.24     2052.08    129.81 o 
  13   7 -10      798.13      740.53     81.77 o 
  15   7 -10      897.04      853.10     65.29 o 
   0   8 -10      735.60      612.70     84.82 o 
   2   8 -10     2111.59     2051.31    171.65 o 
   4   8 -10     2358.55     2238.54     76.98 o 
   6   8 -10     3210.91     3344.59     95.93 o 
   8   8 -10     2473.10     2291.80    133.82 o 
  10   8 -10     1075.46     1175.48     77.48 o 
  12   8 -10      525.02      473.94     62.94 o 
   1   9 -10     1865.73     1729.00     89.34 o 
   3   9 -10     1454.81     1421.35    216.32 o 
   5   9 -10      683.19      908.32    133.01 o 
   7   9 -10      583.37      619.96     53.10 o 
   9   9 -10      983.53      937.44     59.82 o 
   0  10 -10     1536.21     1726.31    132.13 o 
   2  10 -10      509.49      506.79     72.65 o 
   4  10 -10      799.83      899.21     76.97 o 
   6  10 -10     1240.96     1251.16    172.78 o 
   2   1  -9     4381.40     4020.54    100.43 o 
   4   1  -9      737.35      707.42     21.01 o 
   6   1  -9     1962.54     1870.54     33.78 o 
   8   1  -9     1024.90     1016.15     29.40 o 
  10   1  -9      234.27      260.14     21.29 o 
  12   1  -9      875.15      926.62     42.07 o 
  14   1  -9      369.66      397.94     25.72 o 
  16   1  -9      256.13      265.54     31.92 o 
  18   1  -9       84.04       85.02     33.86 o 
  20   1  -9      164.15      184.93     41.04 o 
   1   2  -9     4880.07     4922.34     93.57 o 
   3   2  -9     3518.17     3194.08     55.40 o 
   5   2  -9      911.94      944.45     60.60 o 
   7   2  -9     3432.71     3269.33    106.48 o 
   9   2  -9      492.31      456.08     50.64 o 
  11   2  -9      629.33      563.98     31.11 o 
  13   2  -9      242.05      261.63     22.91 o 
  15   2  -9      572.19      700.36     32.04 o 
  17   2  -9       28.47       61.56     27.95 o 
  19   2  -9       52.13       72.44     36.01 o 
  21   2  -9       44.11       18.77     45.46 o 
   2   3  -9     1851.50     1816.89     37.00 o 
   4   3  -9      836.45      869.52     28.70 o 
   6   3  -9     1936.49     1662.70     51.99 o 
   8   3  -9      184.57      122.16     24.09 o 
  10   3  -9      137.88      160.72     26.53 o 
  12   3  -9     1411.69     1377.19     57.40 o 
  14   3  -9     1536.53     1344.48     88.06 o 
  16   3  -9      295.87      280.74     27.31 o 
  18   3  -9       66.08        7.12     27.16 o 
  20   3  -9       15.34       25.59     44.90 o 
   1   4  -9      417.76      377.86     21.43 o 
   3   4  -9     7315.91     7014.85    107.30 o 
   5   4  -9     1269.16     1306.18     48.00 o 
   7   4  -9     1326.47     1349.46     54.96 o 
   9   4  -9     1241.32     1187.60     48.80 o 
  11   4  -9     1268.45     1276.05     53.59 o 
  13   4  -9      491.99      531.32     59.52 o 
  15   4  -9      331.71      353.36     36.28 o 
  17   4  -9       92.22      117.53     28.04 o 
  19   4  -9       62.33       75.43     38.26 o 
   2   5  -9      287.76      273.42     34.16 o 
   4   5  -9      293.67      254.18     41.10 o 
   6   5  -9      153.52      182.08     27.86 o 
   8   5  -9      290.09      223.41     35.74 o 
  10   5  -9       59.83       43.40     27.03 o 
  12   5  -9     1033.14      909.79     48.91 o 
  14   5  -9       82.35       61.77     36.26 o 
  16   5  -9      228.08      200.27     37.31 o 
  18   5  -9       53.71       35.25     37.11 o 
   1   6  -9      653.87      703.33     38.12 o 
   3   6  -9      578.52      592.22     43.79 o 
   5   6  -9      544.52      554.57     47.73 o 
   7   6  -9      791.40      755.76     44.49 o 
   9   6  -9      226.97      226.51     33.59 o 
  11   6  -9       88.42       83.13     37.13 o 
  13   6  -9       51.17       52.63     36.74 o 
  15   6  -9       74.10       77.03     41.07 o 
  17   6  -9       41.30       63.05     38.58 o 
   2   7  -9      193.12      219.17     31.14 o 
   4   7  -9      465.51      462.70     38.07 o 
   6   7  -9      442.09      416.27     46.19 o 
   8   7  -9       16.75       27.31     32.62 o 
  10   7  -9        2.86        8.57     33.35 o 
  12   7  -9       69.06       91.46     40.07 o 
  14   7  -9      143.77      126.59     43.53 o 
  16   7  -9       43.23       51.12     44.51 o 
   1   8  -9       49.93       58.15     39.97 o 
   3   8  -9       35.05       49.58     30.89 o 
   5   8  -9      207.84      215.25     57.15 o 
   7   8  -9      228.31      221.89     37.26 o 
   9   8  -9       84.56       45.78     47.20 o 
  11   8  -9      169.99      229.78     53.69 o 
  13   8  -9       95.96      157.49     68.13 o 
   2   9  -9      152.58      276.22     50.53 o 
   4   9  -9       80.68       78.56     46.45 o 
   6   9  -9      129.54       70.30     39.31 o 
   8   9  -9       68.66      104.37     40.08 o 
  10   9  -9       88.37       91.07     43.35 o 
  12   9  -9       10.49       30.96     55.36 o 
   1  10  -9       62.28       92.85     63.55 o 
   3  10  -9      144.43      187.98     56.21 o 
   5  10  -9      187.80      183.17     56.89 o 
   7  10  -9        6.90       49.09     42.34 o 
   4   0  -8    24742.44    26163.08    547.17 o 
   6   0  -8      413.03      520.09     73.78 o 
   8   0  -8     9200.13     9087.46    150.20 o 
  10   0  -8     9014.91    10142.72    167.55 o 
  12   0  -8     3210.01     3365.32     72.46 o 
  14   0  -8    15525.53    14467.49    332.28 o 
  16   0  -8     5769.74     5532.97    155.25 o 
  18   0  -8     3114.13     3384.56    238.15 o 
  20   0  -8     2716.14     2920.48    116.97 o 
  22   0  -8     1670.84     1550.63    123.16 o 
   1   1  -8    14856.23    15676.99    333.24 o 
   3   1  -8    31585.21    34338.38    574.43 o 
   5   1  -8    28654.10    28424.93    377.38 o 
   7   1  -8    13658.43    13765.89    192.53 o 
   9   1  -8     6894.91     6780.95    131.86 o 
  11   1  -8     4869.62     4173.20     69.10 o 
  13   1  -8     6768.45     6712.78    100.07 o 
  15   1  -8    11344.07    11892.13    162.52 o 
  17   1  -8     4444.14     4589.47     98.65 o 
  19   1  -8     2429.55     2194.94     69.45 o 
  21   1  -8     2647.32     2883.03     83.50 o 
   0   2  -8    22866.35    22237.65    382.58 o 
   2   2  -8    15717.00    14052.20    162.83 o 
   4   2  -8      380.72      364.31     41.63 o 
   6   2  -8    11088.48    12292.50    328.12 o 
   8   2  -8    16748.85    16736.95    293.43 o 
  10   2  -8    13872.56    14051.26    337.95 o 
  12   2  -8    11109.08    11159.29    184.48 o 
  14   2  -8     1517.19     1402.17     39.53 o 
  16   2  -8     4329.61     4193.38     75.14 o 
  18   2  -8     1678.13     1685.31     53.27 o 
  20   2  -8     2255.97     2180.00     72.66 o 
  22   2  -8     1764.25     1760.70     83.01 o 
   1   3  -8    16516.02    17262.08    229.51 o 
   3   3  -8     8914.83     8663.52    133.80 o 
   5   3  -8    14494.61    13812.55    207.68 o 
   7   3  -8    16678.05    15846.79    432.93 o 
   9   3  -8    14144.48    13915.39    254.63 o 
  11   3  -8     8065.06     7430.89    151.20 o 
  13   3  -8     5739.06     5806.19    111.30 o 
  15   3  -8     3405.45     3483.89     66.64 o 
  17   3  -8     3211.69     2994.00     64.05 o 
  19   3  -8     1898.25     2070.25     90.23 o 
  21   3  -8     1277.52     1247.90     72.10 o 
   0   4  -8     7161.13     6851.36    176.42 o 
   2   4  -8     5304.21     5095.59    128.60 o 
   4   4  -8    16191.81    15485.70    279.12 o 
   6   4  -8     7707.13     8249.04    160.52 o 
   8   4  -8     4524.28     4418.59    102.33 o 
  10   4  -8     3451.49     2987.31    101.42 o 
  12   4  -8     3142.26     2985.93     86.65 o 
  14   4  -8     5832.78     5407.37    157.27 o 
  16   4  -8     2783.85     2817.45     66.89 o 
  18   4  -8     2367.70     2362.21     74.33 o 
  20   4  -8     1081.94     1002.67     75.05 o 
   1   5  -8    13991.56    14659.97    201.41 o 
   3   5  -8    11289.50    11268.20    210.22 o 
   5   5  -8     2707.50     2296.82     65.41 o 
   7   5  -8     9017.09     8330.97    165.75 o 
   9   5  -8     5140.48     5203.51    115.86 o 
  11   5  -8     1978.47     2193.61     92.56 o 
  13   5  -8     3400.48     3290.20     96.79 o 
  15   5  -8     3978.55     3561.41    101.30 o 
  17   5  -8     2998.70     2706.81     83.71 o 
  19   5  -8     1534.22     1671.61    150.21 o 
   0   6  -8     2373.89     2288.23     77.92 o 
   2   6  -8     7514.45     6874.36    139.40 o 
   4   6  -8     4517.39     4553.94    110.31 o 
   6   6  -8     3492.98     3620.30     94.60 o 
   8   6  -8     3832.37     4067.27     99.82 o 
  10   6  -8     2073.31     1774.43     65.58 o 
  12   6  -8     2919.09     2594.56     82.50 o 
  14   6  -8     2291.87     2260.25     81.83 o 
  16   6  -8     1807.58     1932.93     81.39 o 
  18   6  -8     1357.83     1277.75     61.77 o 
   1   7  -8     7458.50     7783.30    158.90 o 
   3   7  -8     1235.36     1117.41     74.48 o 
   5   7  -8     1989.71     1868.44     96.57 o 
   7   7  -8     4323.15     3920.99    122.13 o 
   9   7  -8     4924.74     4589.89    164.04 o 
  11   7  -8     3217.90     3287.77     97.87 o 
  13   7  -8     1867.36     1824.07     77.60 o 
  15   7  -8      901.07      734.53     58.33 o 
  17   7  -8      975.57     1011.60     99.28 o 
   0   8  -8     1982.05     1756.30    112.93 o 
   2   8  -8      568.94      513.04     39.65 o 
   4   8  -8     2784.77     2665.21     80.49 o 
   6   8  -8     4712.18     4936.16    133.33 o 
   8   8  -8     2255.14     2470.89     97.37 o 
  10   8  -8     1059.53     1015.46     99.88 o 
  12   8  -8     1145.44     1125.55     78.99 o 
  14   8  -8     1045.32      958.94     94.55 o 
   1   9  -8     1811.96     1814.63     89.30 o 
   3   9  -8     1520.79     1577.02     84.08 o 
   5   9  -8     1829.11     1714.67     69.05 o 
   7   9  -8     1485.43     1353.63     86.87 o 
   9   9  -8      752.52      726.70     74.81 o 
  11   9  -8     1209.96     1230.59     67.12 o 
   0  10  -8     1419.15     1647.00    128.49 o 
   2  10  -8     1235.18     1081.57     76.88 o 
   4  10  -8      413.75      466.18     71.33 o 
   6  10  -8      718.95      549.20     64.51 o 
   8  10  -8      863.38      913.58     62.16 o 
   2   1  -7     6929.65     7281.19    159.25 o 
   4   1  -7     1612.68     1590.70     32.17 o 
   6   1  -7     2417.23     2253.25     41.93 o 
   8   1  -7      679.48      702.76     29.20 o 
  10   1  -7      251.07      239.03     18.82 o 
  12   1  -7      121.60      144.20     18.13 o 
  14   1  -7     3180.75     3187.25     59.00 o 
  16   1  -7      373.03      442.49     29.65 o 
  18   1  -7      148.05      201.89     32.86 o 
  20   1  -7      674.43      642.58     45.64 o 
  22   1  -7       92.77       96.92     47.06 o 
   1   2  -7     3355.21     3197.50     58.97 o 
   3   2  -7     3329.00     3514.46     51.67 o 
   5   2  -7     1803.02     1801.74     47.72 o 
   7   2  -7      774.54      719.47     31.86 o 
   9   2  -7      292.81      333.23     28.19 o 
  11   2  -7      965.37      915.04     34.65 o 
  13   2  -7     1715.55     1805.52     43.01 o 
  15   2  -7      693.93      682.15     32.87 o 
  17   2  -7       26.15       24.20     23.45 o 
  19   2  -7       87.92      134.43     30.33 o 
  21   2  -7        4.16        8.46     45.70 o 
   2   3  -7     1425.70     1565.32     31.41 o 
   4   3  -7     1011.74      893.25     26.61 o 
   6   3  -7      935.13      971.76     36.75 o 
   8   3  -7     1480.10     1288.61     45.41 o 
  10   3  -7      659.86      754.38     37.03 o 
  12   3  -7     1820.82     1949.31     85.10 o 
  14   3  -7       46.97       30.17     18.04 o 
  16   3  -7      683.58      815.18     43.18 o 
  18   3  -7      224.84      172.84     27.25 o 
  20   3  -7       85.72      104.12     37.69 o 
  22   3  -7        8.64       11.81     54.73 o 
   1   4  -7      557.33      549.02     26.64 o 
   3   4  -7       32.65       67.25     14.08 o 
   5   4  -7     5141.26     5405.96    113.23 o 
   7   4  -7     1307.19     1152.70     44.40 o 
   9   4  -7     1824.27     1774.47     58.16 o 
  11   4  -7      883.21      788.98     44.75 o 
  13   4  -7      543.43      501.22     45.09 o 
  15   4  -7     1048.04      806.76     49.64 o 
  17   4  -7      217.59      207.59     34.73 o 
  19   4  -7      128.36       98.54     37.30 o 
  21   4  -7      245.25      184.26     50.57 o 
   2   5  -7      869.18      798.25     34.67 o 
   4   5  -7     4506.37     4554.68     98.96 o 
   6   5  -7      617.55      576.23     56.08 o 
   8   5  -7     2237.57     2146.15     64.56 o 
  10   5  -7      337.04      343.63     33.12 o 
  12   5  -7      412.05      421.54     38.43 o 
  14   5  -7      664.69      636.33     45.94 o 
  16   5  -7       45.28       74.46     31.92 o 
  18   5  -7      132.10      110.14     37.41 o 
  20   5  -7       67.55       74.51     46.75 o 
   1   6  -7      251.57      203.52     36.95 o 
   3   6  -7     1592.24     1709.94     53.96 o 
   5   6  -7      331.77      247.47     29.98 o 
   7   6  -7      242.83      278.83     32.12 o 
   9   6  -7      312.31      327.66     36.59 o 
  11   6  -7       58.84       58.40     29.66 o 
  13   6  -7      215.00      286.25     40.33 o 
  15   6  -7      178.44      248.32     43.13 o 
  17   6  -7       56.66       70.31     40.98 o 
  19   6  -7       29.87        9.65     44.35 o 
   2   7  -7       80.10       74.94     25.50 o 
   4   7  -7     1433.38     1361.89     92.98 o 
   6   7  -7      128.08      161.18     36.45 o 
   8   7  -7      254.61      140.43     38.19 o 
  10   7  -7       34.59       68.09     33.39 o 
  12   7  -7      123.73      147.96     38.64 o 
  14   7  -7      200.57      142.32     43.81 o 
  16   7  -7      274.01      312.66     67.38 o 
   1   8  -7        8.42       10.80     27.01 o 
   3   8  -7      233.34      295.25     35.12 o 
   5   8  -7      231.34      159.26     32.58 o 
   7   8  -7       41.38       59.11     30.35 o 
   9   8  -7       74.91       37.55     41.26 o 
  11   8  -7      259.21      246.34     49.86 o 
  13   8  -7      255.05      212.18     55.20 o 
  15   8  -7      165.00      183.58     57.06 o 
   2   9  -7       32.80       69.62     40.89 o 
   4   9  -7       24.18       18.65     34.15 o 
   6   9  -7       10.95       10.87     34.08 o 
   8   9  -7      126.80      192.04     41.68 o 
  10   9  -7      124.42      117.48     39.40 o 
  12   9  -7      191.17      228.61     60.29 o 
   1  10  -7       85.12      106.96     48.60 o 
   3  10  -7       52.35       68.80     48.14 o 
   5  10  -7      183.16      197.17     43.93 o 
   7  10  -7       33.74       51.55     41.28 o 
   9  10  -7       51.05       31.51     39.96 o 
   2  11  -7       77.66       50.73     54.21 o 
   4  11  -7        7.33        2.41     52.62 o 
   4   0  -6    45607.12    44128.27    899.67 o 
   6   0  -6    51765.09    54523.32   1536.52 o 
   8   0  -6    15102.49    15386.99    234.71 o 
  10   0  -6     8699.74     9808.36    158.79 o 
  12   0  -6     2691.24     3077.53    118.31 o 
  14   0  -6     3027.81     2835.89     83.49 o 
  16   0  -6    11211.15    10422.23    197.60 o 
  18   0  -6     9678.78     9913.72    238.87 o 
  20   0  -6     3740.61     4104.13    137.33 o 
  22   0  -6     2984.55     2852.21    177.80 o 
   1   1  -6    20456.71    21176.04    441.76 o 
   3   1  -6    28832.52    31768.15    416.86 o 
   5   1  -6    26320.74    28382.06    374.06 o 
   7   1  -6     6192.13     6575.16    103.31 o 
   9   1  -6     9204.41     8986.81    166.83 o 
  11   1  -6    20811.69    20124.01    230.78 o 
  13   1  -6     2706.87     2737.24     48.38 o 
  15   1  -6     2295.72     2616.97     87.79 o 
  17   1  -6     8777.41     9501.56    145.36 o 
  19   1  -6     4199.20     3973.32    153.26 o 
  21   1  -6     3416.15     3679.57    108.68 o 
  23   1  -6     1795.75     1995.83    150.82 o 
   0   2  -6    18336.45    17070.12    290.72 o 
   2   2  -6     4793.52     4365.25     72.22 o 
   4   2  -6    39299.30    41246.54    490.56 o 
   6   2  -6    30911.72    31925.99    533.94 o 
   8   2  -6    20363.84    20551.18    300.29 o 
  10   2  -6    14018.63    14817.23    300.82 o 
  12   2  -6     7486.33     7838.70    110.66 o 
  14   2  -6     5353.92     5106.30     81.20 o 
  16   2  -6     4973.90     4501.20     82.94 o 
  18   2  -6     3284.75     3210.15     70.25 o 
  20   2  -6     1938.92     1936.15     85.99 o 
  22   2  -6     2085.92     2370.64    110.10 o 
   1   3  -6     2569.06     2543.11     44.30 o 
   3   3  -6    10112.01    10282.93    326.76 o 
   5   3  -6    23199.95    22538.88    386.21 o 
   7   3  -6    11459.25    11216.63    205.16 o 
   9   3  -6    24684.45    24221.27    423.51 o 
  11   3  -6     9134.52     8751.43    169.85 o 
  13   3  -6     4559.63     4793.86     94.27 o 
  15   3  -6     3163.97     3298.99     62.73 o 
  17   3  -6     1966.49     1886.49     49.09 o 
  19   3  -6     3277.95     3301.85     84.51 o 
  21   3  -6     1190.93     1063.63     65.84 o 
   0   4  -6     6996.67     6739.56    191.28 o 
   2   4  -6    26671.11    25439.11    372.51 o 
   4   4  -6    13623.85    13201.71    198.55 o 
   6   4  -6     6954.63     7564.90    146.27 o 
   8   4  -6     6465.31     6157.53    127.89 o 
  10   4  -6     7798.86     7120.97    147.17 o 
  12   4  -6     9302.97     8879.06    179.23 o 
  14   4  -6     3007.34     2727.36     99.14 o 
  16   4  -6     4038.41     3964.74     89.63 o 
  18   4  -6     3287.75     3365.56     86.69 o 
  20   4  -6     1928.10     1942.72     81.29 o 
   1   5  -6    21679.65    22134.15    328.69 o 
   3   5  -6    13417.79    13027.39    199.54 o 
   5   5  -6     2044.01     1786.70    115.51 o 
   7   5  -6     3814.09     3473.89    117.93 o 
   9   5  -6     3499.31     3257.81    112.25 o 
  11   5  -6     3621.56     3716.89    204.43 o 
  13   5  -6     4992.06     4765.11    173.42 o 
  15   5  -6     4478.14     4560.53    222.12 o 
  17   5  -6     4118.43     4023.92     96.19 o 
  19   5  -6     1667.03     1562.36     74.21 o 
   0   6  -6    10628.12    10242.41    230.67 o 
   2   6  -6     6982.27     6864.13    116.25 o 
   4   6  -6    14140.79    13798.76    305.46 o 
   6   6  -6     1894.20     1920.31     62.77 o 
   8   6  -6     1545.28     1736.02     61.46 o 
  10   6  -6     5177.39     4918.37    233.78 o 
  12   6  -6     2971.93     2738.49     83.61 o 
  14   6  -6     4990.15     4878.01    197.30 o 
  16   6  -6     1838.46     1952.91     79.78 o 
  18   6  -6     2422.93     2534.60    108.71 o 
   1   7  -6     5329.14     5529.05    101.11 o 
   3   7  -6     5555.91     5031.08    112.39 o 
   5   7  -6     2125.93     2104.27     84.29 o 
   7   7  -6     3188.79     2714.77     96.00 o 
   9   7  -6     2921.15     2917.53    103.58 o 
  11   7  -6     1789.08     1714.73     81.57 o 
  13   7  -6     4199.60     4218.58    297.19 o 
  15   7  -6     2512.71     2380.96     90.48 o 
  17   7  -6     1013.07      934.33     79.28 o 
   0   8  -6     1666.15     1377.23     96.12 o 
   2   8  -6     6400.74     6707.56    198.19 o 
   4   8  -6     2127.62     2329.29     72.54 o 
   6   8  -6      737.49      854.72     73.19 o 
   8   8  -6     2916.32     3038.71    118.62 o 
  10   8  -6     2645.81     2392.16     97.87 o 
  12   8  -6     3030.75     3022.96    118.53 o 
  14   8  -6     1449.13     1285.54    212.24 o 
  16   8  -6      939.28      932.55     82.07 o 
   1   9  -6     1630.54     1760.57     81.76 o 
   3   9  -6     1835.91     1774.88     68.13 o 
   5   9  -6     1860.66     1833.52     72.33 o 
   7   9  -6     1499.14     1524.80     65.95 o 
   9   9  -6     1288.12     1215.91     61.40 o 
  11   9  -6      888.52      947.16     74.50 o 
  13   9  -6     1222.55     1221.49    144.99 o 
   0  10  -6     2689.19     3005.54    163.24 o 
   2  10  -6     1054.17      966.62     71.57 o 
   4  10  -6      861.74      851.19     56.23 o 
   6  10  -6      644.04      659.15     53.48 o 
   8  10  -6      864.44      844.63     74.47 o 
  10  10  -6      987.82     1010.17     86.64 o 
   1  11  -6      414.52      312.01     60.25 o 
   3  11  -6      686.38      792.93     82.12 o 
   5  11  -6      823.32      732.16    105.78 o 
   2   1  -5     4480.97     5299.51     76.03 o 
   4   1  -5     1863.56     1975.44    108.00 o 
   6   1  -5    19429.75    19928.70    266.67 o 
   8   1  -5       63.89       74.64     11.23 o 
  10   1  -5     3413.52     3114.96     46.99 o 
  12   1  -5     3628.81     3825.64     56.06 o 
  14   1  -5     3022.28     3315.18     56.44 o 
  16   1  -5     2070.53     2264.15     65.48 o 
  18   1  -5       79.77       82.30     24.70 o 
  20   1  -5      260.20      284.66     55.00 o 
  22   1  -5       39.71       53.00     55.95 o 
   1   2  -5     5605.01     5783.15     81.27 o 
   3   2  -5    32715.60    34750.92    497.44 o 
   5   2  -5     6285.99     7108.97    164.19 o 
   7   2  -5     3470.63     3688.66     77.90 o 
   9   2  -5      500.08      544.21     26.22 o 
  11   2  -5     2309.00     2274.71     45.35 o 
  13   2  -5     1421.99     1382.59     35.34 o 
  15   2  -5      252.11      316.84     23.30 o 
  17   2  -5      949.64      941.59     37.81 o 
  19   2  -5        2.12       30.09     29.61 o 
  21   2  -5      234.86      207.98     45.10 o 
  23   2  -5      146.71      144.88     64.31 o 
   2   3  -5     3193.83     3496.77     62.56 o 
   4   3  -5     1761.84     1584.83     33.90 o 
   6   3  -5     2569.01     2763.18    144.19 o 
   8   3  -5     1558.85     1462.12     45.89 o 
  10   3  -5      286.44      217.91     25.27 o 
  12   3  -5       14.17       38.58     22.41 o 
  14   3  -5      316.18      285.51     22.19 o 
  16   3  -5      790.41      975.28     34.71 o 
  18   3  -5      500.94      521.37     38.95 o 
  20   3  -5        7.19       41.93     40.41 o 
  22   3  -5      132.97       99.31     46.42 o 
   1   4  -5    17205.68    17056.94    254.64 o 
   3   4  -5     4661.34     5116.46     85.95 o 
   5   4  -5     1710.12     1542.82     36.19 o 
   7   4  -5      797.92      769.61     38.88 o 
   9   4  -5     2008.90     1969.79     76.82 o 
  11   4  -5      539.61      490.35     35.24 o 
  13   4  -5      385.58      512.88     38.64 o 
  15   4  -5     2104.10     1971.88     53.25 o 
  17   4  -5      153.04      164.11     32.14 o 
  19   4  -5       96.32      105.50     42.69 o 
  21   4  -5       46.54       41.37     45.48 o 
   2   5  -5     1357.19     1281.72     40.24 o 
   4   5  -5      305.79      297.86     19.61 o 
   6   5  -5     1843.84     1800.56     56.07 o 
   8   5  -5     2377.25     2160.79     79.72 o 
  10   5  -5      215.36      208.16     29.55 o 
  12   5  -5     1122.66     1287.32     55.64 o 
  14   5  -5      265.41      232.27     36.30 o 
  16   5  -5      794.05      796.21     44.00 o 
  18   5  -5     1090.22     1065.81     62.79 o 
  20   5  -5       50.51       67.73     45.06 o 
   1   6  -5      226.07      191.42     20.20 o 
   3   6  -5     3450.52     3520.85     69.50 o 
   5   6  -5     1211.66     1270.84     58.01 o 
   7   6  -5       20.35       50.87     29.00 o 
   9   6  -5      483.12      560.83     40.95 o 
  11   6  -5      121.45      158.96     31.09 o 
  13   6  -5       75.52        8.96     30.67 o 
  15   6  -5      236.51      286.31     50.45 o 
  17   6  -5      642.23      598.39     71.36 o 
  19   6  -5       13.28       10.84     45.96 o 
   2   7  -5      191.48      159.51     22.16 o 
   4   7  -5      363.59      359.48     31.62 o 
   6   7  -5      100.06      107.53     25.92 o 
   8   7  -5       45.04       82.10     55.71 o 
  10   7  -5     1029.74      909.38     60.58 o 
  12   7  -5        9.48       39.85     39.72 o 
  14   7  -5      230.09      265.91     54.21 o 
  16   7  -5      324.98      262.77     55.71 o 
  18   7  -5      195.30      211.33     61.09 o 
   1   8  -5       30.10       40.85     26.57 o 
   3   8  -5       54.42       36.15     25.74 o 
   5   8  -5      253.97      296.72     34.01 o 
   7   8  -5      134.58      114.78     29.78 o 
   9   8  -5      333.24      219.27     35.17 o 
  11   8  -5      186.14      166.03     49.13 o 
  13   8  -5      248.89      137.43     51.15 o 
  15   8  -5      249.98      248.19     59.62 o 
   2   9  -5      194.13      157.00     33.51 o 
   4   9  -5      478.73      335.03     38.90 o 
   6   9  -5      331.79      472.90     68.11 o 
   8   9  -5      637.23      654.90     53.48 o 
  10   9  -5      291.12      194.74     77.92 o 
  12   9  -5      127.15      128.77     55.63 o 
  14   9  -5      212.66      349.09     64.90 o 
   1  10  -5       56.48       68.22     46.34 o 
   3  10  -5      255.90      223.35     41.02 o 
   5  10  -5      114.97       86.34     41.05 o 
   7  10  -5      361.84      392.38     61.35 o 
   9  10  -5      291.50      261.77     83.76 o 
  11  10  -5       61.85       85.17     54.45 o 
   2  11  -5      240.16      315.95     62.74 o 
   4  11  -5        8.38       28.73     68.64 o 
   6  11  -5       41.18       78.74     57.04 o 
   2   0  -4     2174.70     1867.97     61.48 o 
   4   0  -4    77214.52    82729.72   1663.08 o 
   6   0  -4    51369.58    52462.75    778.05 o 
   8   0  -4    30030.19    29224.87    434.83 o 
  10   0  -4    19084.77    20741.90    360.04 o 
  12   0  -4     5564.13     5651.00    111.32 o 
  14   0  -4    15646.46    15450.26    274.27 o 
  16   0  -4     1975.09     1889.64     61.09 o 
  18   0  -4     9014.06     8701.53    173.16 o 
  20   0  -4     3710.18     4061.56    131.73 o 
   1   1  -4     3677.63     3498.48     54.64 o 
   3   1  -4    81012.41    84759.77   1503.34 o 
   5   1  -4     9779.28    10394.94    153.79 o 
   7   1  -4    13767.94    15724.45    209.56 o 
   9   1  -4    22846.66    22583.35    255.16 o 
  11   1  -4    27146.49    26373.48    295.08 o 
  13   1  -4     6827.03     6627.11     92.30 o 
  15   1  -4      322.78      380.58     36.29 o 
  17   1  -4     5650.86     6392.02    106.28 o 
  19   1  -4     6241.49     6222.68    119.93 o 
  21   1  -4     3171.63     3210.24     96.20 o 
   0   2  -4    13001.50    11491.09    453.22 o 
   2   2  -4    62603.55    62265.96    794.23 o 
   4   2  -4    24498.69    24761.50    417.83 o 
   6   2  -4    49523.60    51531.36    733.61 o 
   8   2  -4    28384.48    28080.44    410.74 o 
  10   2  -4     3762.67     4117.92     67.77 o 
  12   2  -4    13185.34    13260.47    157.71 o 
  14   2  -4     2372.36     2439.10     67.72 o 
  16   2  -4     9621.80     9170.22    139.49 o 
  18   2  -4     4784.71     4894.59    100.51 o 
  20   2  -4     3078.64     3301.24     97.62 o 
  22   2  -4     2118.30     2273.45     87.91 o 
   1   3  -4    20299.62    20700.04    293.78 o 
   3   3  -4    25566.50    25773.38    370.05 o 
   5   3  -4    33846.81    33910.85    567.31 o 
   7   3  -4     1055.53     1089.13     47.23 o 
   9   3  -4    20286.35    19282.58    340.06 o 
  11   3  -4    11064.27    11334.51    209.16 o 
  13   3  -4     4246.14     4389.50     82.92 o 
  15   3  -4     6585.25     6596.26     99.71 o 
  17   3  -4     3577.30     3481.84     80.77 o 
  19   3  -4     5997.81     5764.16    136.97 o 
  21   3  -4     1444.33     1486.67     73.35 o 
   0   4  -4    29052.02    27374.73    565.47 o 
   2   4  -4    15453.37    15021.33    224.21 o 
   4   4  -4    27201.53    28132.46    407.16 o 
   6   4  -4     3984.04     4226.48     90.96 o 
   8   4  -4     2073.52     1873.57     55.90 o 
  10   4  -4    10342.86     9920.61    190.81 o 
  12   4  -4     7988.55     8250.57    162.59 o 
  14   4  -4     5143.90     4928.11    114.69 o 
  16   4  -4     3488.24     3573.42     83.17 o 
  18   4  -4     5088.56     5033.20    125.89 o 
  20   4  -4     2274.78     2462.18     90.29 o 
  22   4  -4     1361.87     1435.30     74.22 o 
   1   5  -4    14727.50    15836.37    237.89 o 
   3   5  -4     8509.79     8010.20    147.52 o 
   5   5  -4     6615.68     6374.75    195.12 o 
   7   5  -4     9920.30     9424.00    178.88 o 
   9   5  -4     1865.75     1889.58     59.04 o 
  11   5  -4     6994.73     7092.94    149.06 o 
  13   5  -4     4556.69     4608.66    112.41 o 
  15   5  -4     4278.56     4379.67    111.66 o 
  17   5  -4     4558.44     4680.11    121.80 o 
  19   5  -4     1444.16     1472.57    108.90 o 
  21   5  -4     1550.86     1591.79     79.11 o 
   0   6  -4     6072.42     5706.44    166.44 o 
   2   6  -4     7104.93     6675.29    114.19 o 
   4   6  -4     8944.51     8649.71    140.76 o 
   6   6  -4     4882.98     4816.14    132.64 o 
   8   6  -4     1401.45     1477.84     64.89 o 
  10   6  -4    11918.59    11020.87    316.51 o 
  12   6  -4     7357.02     7003.65    155.64 o 
  14   6  -4     1773.53     1830.28     71.85 o 
  16   6  -4     1720.66     1742.81     95.84 o 
  18   6  -4     1422.49     1643.23     84.97 o 
  20   6  -4     1368.94     1487.09     78.06 o 
   1   7  -4     4962.35     5319.39     95.21 o 
   3   7  -4     1997.16     1813.78    136.99 o 
   5   7  -4     6468.48     6665.58    187.81 o 
   7   7  -4     4055.24     3700.21    187.34 o 
   9   7  -4     2883.42     2873.96    203.59 o 
  11   7  -4     2992.30     2557.60     99.67 o 
  13   7  -4     3175.15     3028.55    162.93 o 
  15   7  -4     3068.84     2995.53    247.31 o 
  17   7  -4     1309.94     1104.14     80.80 o 
   0   8  -4     5174.81     4899.64    281.32 o 
   2   8  -4     4593.22     4939.07    112.21 o 
   4   8  -4     4586.97     4273.38    101.91 o 
   6   8  -4      506.50      502.53     39.04 o 
   8   8  -4      913.36      888.78     47.72 o 
  10   8  -4     4282.05     4385.68    210.49 o 
  12   8  -4     2509.23     2595.93    106.78 o 
  14   8  -4     1149.22      967.15     74.75 o 
  16   8  -4     1417.79     1472.42     93.49 o 
   1   9  -4     2711.13     2696.16     78.84 o 
   3   9  -4     1972.15     2060.18     69.30 o 
   5   9  -4     1986.69     2095.10     72.44 o 
   7   9  -4     1268.15     1311.80     59.85 o 
   9   9  -4      538.91      460.01     57.84 o 
  11   9  -4      830.53      904.03     72.58 o 
  13   9  -4     1224.05     1468.00    174.35 o 
  15   9  -4     1144.11     1234.86    139.78 o 
   0  10  -4     1665.11     2003.23    127.99 o 
   2  10  -4     2263.21     2270.97     78.47 o 
   4  10  -4      614.31      660.26     50.03 o 
   6  10  -4      495.61      358.76     58.17 o 
   8  10  -4      865.89      808.45     70.70 o 
  10  10  -4      853.54      855.89     75.31 o 
  12  10  -4     1055.11      791.73     77.33 o 
   1  11  -4      297.46      261.91     58.20 o 
   3  11  -4      610.21      493.75     92.60 o 
   5  11  -4      921.76      967.88     82.06 o 
   7  11  -4      880.45      841.91     74.20 o 
   2   1  -3    56492.87    60269.21    875.43 o 
   4   1  -3     6993.56     6855.89    109.71 o 
   6   1  -3    20810.32    21142.99    307.05 o 
   8   1  -3     1624.75     1490.73     26.09 o 
  10   1  -3     1012.30     1092.01     28.50 o 
  12   1  -3      469.16      453.65     23.41 o 
  14   1  -3      903.49      965.58     28.26 o 
  16   1  -3      626.34      668.05     41.18 o 
  18   1  -3     1105.11     1023.91     34.85 o 
  20   1  -3      910.27      849.97     79.23 o 
  22   1  -3       10.66       37.52     66.38 o 
   1   2  -3    16742.88    16428.07    216.14 o 
   3   2  -3    22610.51    23965.06    343.22 o 
   5   2  -3     1257.80     1259.27     48.74 o 
   7   2  -3     3666.25     3963.59    123.57 o 
   9   2  -3      122.80      137.09     14.70 o 
  11   2  -3     5066.29     5353.45     70.99 o 
  13   2  -3     1213.89     1278.30     32.66 o 
  15   2  -3     1655.71     1543.96     37.78 o 
  17   2  -3      151.11      168.38     32.00 o 
  19   2  -3      292.22      266.22     38.23 o 
  21   2  -3       90.40      116.18     44.01 o 
  23   2  -3      550.16      552.47     94.86 o 
   2   3  -3    24844.41    23447.96    339.25 o 
   4   3  -3     6137.18     7293.52    151.66 o 
   6   3  -3     6355.50     6496.19    203.72 o 
   8   3  -3     1869.50     1800.49     73.34 o 
  10   3  -3      339.25      321.10     26.04 o 
  12   3  -3      563.60      638.59     36.87 o 
  14   3  -3      732.93      904.14     30.10 o 
  16   3  -3      463.69      501.81     33.48 o 
  18   3  -3     1030.39     1131.24     56.12 o 
  20   3  -3      258.24      255.07     44.38 o 
  22   3  -3        6.11       36.83     46.44 o 
   1   4  -3    10538.31     9533.00    145.60 o 
   3   4  -3    17415.17    16957.30    391.75 o 
   5   4  -3     1577.25     1518.53     47.70 o 
   7   4  -3     3594.56     3631.48     88.44 o 
   9   4  -3      521.91      497.91     31.83 o 
  11   4  -3     3062.98     2740.89    108.95 o 
  13   4  -3      267.99      258.96     31.42 o 
  15   4  -3     2661.48     2893.46     70.76 o 
  17   4  -3      429.14      286.14     47.40 o 
  19   4  -3       67.29       51.70     39.04 o 
  21   4  -3       23.16       -1.54     44.70 o 
   2   5  -3     6540.41     6536.70    105.44 o 
   4   5  -3     1281.38     1200.75     38.37 o 
   6   5  -3     1192.67     1173.68     38.44 o 
   8   5  -3      255.30      342.25     29.30 o 
  10   5  -3      305.63      275.46     30.55 o 
  12   5  -3      767.59      929.89     53.02 o 
  14   5  -3      392.61      258.19     36.24 o 
  16   5  -3      145.61      219.95     38.51 o 
  18   5  -3      774.71      782.22     57.13 o 
  20   5  -3      133.17      160.72     48.80 o 
   1   6  -3     2507.77     2468.91     54.40 o 
   3   6  -3     2425.64     2737.66     58.14 o 
   5   6  -3      447.78      433.47     27.62 o 
   7   6  -3      628.16      617.59     45.18 o 
   9   6  -3      423.95      518.11     44.37 o 
  11   6  -3      307.49      308.48     76.10 o 
  13   6  -3      121.85      144.37     40.25 o 
  15   6  -3      167.02      132.35     43.29 o 
  17   6  -3       76.25       79.69     51.09 o 
  19   6  -3      124.26       66.38     51.68 o 
   2   7  -3      388.45      453.53     27.12 o 
   4   7  -3      200.49      198.24     32.47 o 
   6   7  -3      960.08     1061.61     55.43 o 
   8   7  -3      155.45      103.66     33.85 o 
  10   7  -3       50.99       68.34     36.17 o 
  12   7  -3      296.93      343.55     48.16 o 
  14   7  -3      179.45      152.72     46.30 o 
  16   7  -3      110.36      156.99     54.33 o 
  18   7  -3       64.89       67.13     52.96 o 
   1   8  -3      120.60      120.09     23.94 o 
   3   8  -3       62.83       62.14     27.09 o 
   5   8  -3       13.38        7.75     25.01 o 
   7   8  -3       56.90       14.32     26.48 o 
   9   8  -3      330.27      322.23     43.95 o 
  11   8  -3        8.83       25.05     40.62 o 
  13   8  -3       36.39      -11.00     44.54 o 
  15   8  -3      257.81      253.55     59.67 o 
  17   8  -3      143.30      134.75     59.70 o 
   2   9  -3       37.33        7.21     28.46 o 
   4   9  -3      148.88      242.02     34.42 o 
   6   9  -3      605.38      724.29     46.70 o 
   8   9  -3       13.26        9.32     41.48 o 
  10   9  -3      898.00      699.10     65.05 o 
  12   9  -3       81.50       69.11     52.75 o 
  14   9  -3       85.89      160.22     59.39 o 
   1  10  -3      171.63      240.39     49.20 o 
   3  10  -3       35.76       71.27     36.52 o 
   5  10  -3      144.39      111.13     44.93 o 
   7  10  -3       42.26       15.28     49.63 o 
   9  10  -3       43.14       35.56     50.72 o 
  11  10  -3      223.48      271.55     62.42 o 
   2  11  -3      355.61      474.80     90.09 o 
   4  11  -3       24.50       46.47     53.36 o 
   6  11  -3       69.11       56.46     54.96 o 
   8  11  -3       92.47        2.94     56.70 o 
   2   0  -2    48418.10    58610.06   2583.31 o 
   4   0  -2     3608.84     3792.15    104.34 o 
   6   0  -2     9802.86     9814.88    275.29 o 
   8   0  -2    17135.68    16607.23    285.07 o 
  10   0  -2     7799.58     7608.18    139.72 o 
  12   0  -2     3293.24     3469.97     76.59 o 
  14   0  -2    31123.01    32131.83    544.95 o 
  16   0  -2     7011.68     6741.18    136.94 o 
  18   0  -2     2065.08     1981.53     65.82 o 
  20   0  -2     3436.07     4065.70    129.28 o 
   1   1  -2     8582.28     8055.75    133.90 o 
   3   1  -2   127855.16   113778.95   3405.45 o 
   5   1  -2    28723.73    29046.17    416.83 o 
   7   1  -2    20481.75    22640.02    252.43 o 
   9   1  -2    13851.61    14699.84    247.01 o 
  11   1  -2    17889.54    17478.54    214.35 o 
  13   1  -2    14079.21    13976.31    178.00 o 
  15   1  -2     7332.01     7645.61    171.88 o 
  17   1  -2     6699.06     7312.29    105.29 o 
  19   1  -2     3217.25     3033.93     73.03 o 
  21   1  -2     3715.71     3392.60    156.09 o 
  23   1  -2     1512.51     1742.74    130.87 o 
   0   2  -2   101194.62    97563.21   8423.80 o 
   2   2  -2     8114.40     7897.10    120.53 o 
   4   2  -2     6976.49     6677.88    114.54 o 
   6   2  -2    34060.43    33119.73    473.91 o 
   8   2  -2    35971.55    35687.04    519.15 o 
  10   2  -2    11013.20    11228.88    133.32 o 
  12   2  -2    12995.49    13186.17    156.87 o 
  14   2  -2     5838.41     6299.70     89.69 o 
  16   2  -2     3644.59     3451.67     67.55 o 
  18   2  -2     3861.69     3852.15     99.57 o 
  20   2  -2     3744.58     3886.39    105.02 o 
  22   2  -2     2451.46     2519.55    125.85 o 
   1   3  -2    49431.64    49920.50    708.17 o 
   3   3  -2     7259.87     6963.77    106.39 o 
   5   3  -2    38122.46    37491.36    543.76 o 
   7   3  -2     9250.17    10250.62    158.89 o 
   9   3  -2    22069.43    21554.26    374.67 o 
  11   3  -2    13624.71    14333.71    222.51 o 
  13   3  -2    10680.54    10522.12    128.32 o 
  15   3  -2     7222.83     6750.98    177.71 o 
  17   3  -2     1931.42     1955.75    106.45 o 
  19   3  -2     4940.20     4932.09    125.99 o 
  21   3  -2     1414.29     1387.27     80.47 o 
  23   3  -2     2441.11     2747.31    169.77 o 
   0   4  -2     2064.85     1807.35    324.73 o 
   2   4  -2    26158.11    27445.09    398.41 o 
   4   4  -2    13384.83    13870.12    362.25 o 
   6   4  -2    16621.25    17467.16    259.84 o 
   8   4  -2     5044.44     5147.40    106.41 o 
  10   4  -2     1715.81     1532.95    107.24 o 
  12   4  -2    10696.17    10022.06    194.03 o 
  14   4  -2     3958.56     4157.68     85.86 o 
  16   4  -2     5317.12     5883.27    132.88 o 
  18   4  -2     3274.25     3276.30    133.54 o 
  20   4  -2     2078.57     2338.46     85.54 o 
  22   4  -2     2048.73     2168.94     89.39 o 
   1   5  -2    16501.20    15961.34    241.90 o 
   3   5  -2    13440.88    13834.24    208.29 o 
   5   5  -2     8854.83     8527.02    154.33 o 
   7   5  -2    20774.25    20323.70    345.16 o 
   9   5  -2     6658.85     6502.81    254.53 o 
  11   5  -2     2356.01     2589.30     75.48 o 
  13   5  -2     2326.20     2441.43     76.17 o 
  15   5  -2     6317.19     6064.97    139.49 o 
  17   5  -2     5276.61     4914.82    163.76 o 
  19   5  -2     1456.51     1634.23     75.60 o 
  21   5  -2     2839.39     3184.17    130.14 o 
   0   6  -2     6863.39     6623.94    156.57 o 
   2   6  -2     3576.62     3385.42     65.51 o 
   4   6  -2    18680.19    18662.22    288.92 o 
   6   6  -2     3225.98     3062.70     97.11 o 
   8   6  -2     2171.32     2411.58    160.42 o 
  10   6  -2    12500.36    11828.58    278.58 o 
  12   6  -2     3828.37     3745.50    114.00 o 
  14   6  -2     3907.43     3962.40    128.52 o 
  16   6  -2      816.22      801.14     63.93 o 
  18   6  -2     1742.45     1695.63     94.71 o 
  20   6  -2     2059.91     2000.66    235.58 o 
   1   7  -2     9320.30     9330.62    152.29 o 
   3   7  -2      728.29      615.26     31.26 o 
   5   7  -2     2945.50     3325.95     81.46 o 
   7   7  -2    11460.87    10950.97    256.80 o 
   9   7  -2     6792.49     7008.57    183.44 o 
  11   7  -2     3329.58     3360.47    113.69 o 
  13   7  -2     3042.09     3407.03    181.19 o 
  15   7  -2     1309.50     1346.63     81.04 o 
  17   7  -2     1415.87     1224.11     83.84 o 
  19   7  -2      961.04     1366.89     88.79 o 
   0   8  -2       37.42       59.02     31.13 o 
   2   8  -2     3275.93     3485.40     81.25 o 
   4   8  -2     4270.01     4045.77     97.15 o 
   6   8  -2     5981.88     5855.65    128.52 o 
   8   8  -2     1806.56     1765.53    102.01 o 
  10   8  -2     1272.87     1469.16     77.05 o 
  12   8  -2     2692.55     2856.74    111.07 o 
  14   8  -2      258.01      152.16     52.82 o 
  16   8  -2     1836.15     2349.22    109.76 o 
   1   9  -2     3732.38     3794.13     82.66 o 
   3   9  -2      903.25      874.87     71.11 o 
   5   9  -2     3474.03     3643.14     95.48 o 
   7   9  -2     1944.86     2284.95     95.29 o 
   9   9  -2      817.01      790.86     66.83 o 
  11   9  -2      900.95      863.57     68.89 o 
  13   9  -2     1184.04     1334.65    348.39 o 
  15   9  -2     1141.12     1190.46     84.78 o 
   0  10  -2     1779.14     2164.22    128.24 o 
   2  10  -2     1437.79     1299.75     59.33 o 
   4  10  -2     1659.79     1734.30     86.15 o 
   6  10  -2      182.17      168.51     47.55 o 
   8  10  -2      728.87      561.18    103.83 o 
  10  10  -2     1462.78     1579.23     90.60 o 
  12  10  -2      440.03      361.10     66.89 o 
   1  11  -2      451.31      472.67     87.96 o 
   3  11  -2     1178.75     1315.68     81.83 o 
   5  11  -2      643.14      535.42     64.25 o 
   7  11  -2      687.62      891.50     76.59 o 
   2   1  -1     1893.71     1771.83     34.65 o 
   4   1  -1     1463.20     1364.08     27.48 o 
   6   1  -1     8369.35     8483.85    101.16 o 
   8   1  -1    13612.72    12612.43    145.64 o 
  10   1  -1     2290.41     2519.10     41.25 o 
  12   1  -1      107.07      135.54     13.88 o 
  14   1  -1      129.13      175.81     16.73 o 
  16   1  -1     1512.13     1421.47     51.81 o 
  18   1  -1     1171.78     1218.57     44.78 o 
  20   1  -1      270.68      288.68     39.44 o 
  22   1  -1      210.41      280.94     77.42 o 
  24   1  -1       41.43       96.12     79.05 o 
   1   2  -1    41585.69    44461.06    717.40 o 
   3   2  -1     8264.03     7758.77    115.34 o 
   5   2  -1     9090.17     8309.91    132.07 o 
   7   2  -1      687.76      542.74     44.27 o 
   9   2  -1    18932.73    20198.66    226.86 o 
  11   2  -1      419.23      503.52     17.30 o 
  13   2  -1      272.77      352.21     18.59 o 
  15   2  -1      517.73      387.27     24.71 o 
  17   2  -1      567.23      585.67     34.25 o 
  19   2  -1       29.76       23.42     30.98 o 
  21   2  -1       27.31        3.84     43.96 o 
  23   2  -1      315.02      334.77     86.58 o 
   2   3  -1    17364.90    17439.87    293.42 o 
   4   3  -1     1288.27     1089.45     26.95 o 
   6   3  -1     3481.21     3019.47     54.69 o 
   8   3  -1     1734.36     1609.26     73.28 o 
  10   3  -1     2053.32     2511.89     64.03 o 
  12   3  -1     5228.21     5516.15     74.25 o 
  14   3  -1      387.00      309.02     22.74 o 
  16   3  -1     1726.81     1823.94     54.41 o 
  18   3  -1      956.34     1017.85     52.96 o 
  20   3  -1      132.35      140.47     39.59 o 
  22   3  -1      268.65      259.86     66.87 o 
   1   4  -1     4749.27     4409.29     73.24 o 
   3   4  -1     8937.85     8628.21    130.65 o 
   5   4  -1      877.36      933.04     30.73 o 
   7   4  -1     1882.64     1679.07     66.83 o 
   9   4  -1     1500.69     1561.38     43.31 o 
  11   4  -1      638.03      487.14     34.17 o 
  13   4  -1      925.63      948.15     57.21 o 
  15   4  -1     1682.96     1972.75     68.23 o 
  17   4  -1      254.59      302.99     38.44 o 
  19   4  -1      332.73      258.45     44.47 o 
  21   4  -1      387.07      359.19     60.53 o 
   2   5  -1     5294.19     5632.15     95.19 o 
   4   5  -1     3890.94     3517.41     87.11 o 
   6   5  -1     1132.09     1182.38     38.40 o 
   8   5  -1      144.45      155.89     20.52 o 
  10   5  -1      147.95      192.11     33.11 o 
  12   5  -1      835.28      953.21     57.38 o 
  14   5  -1      389.70      303.09     43.39 o 
  16   5  -1      795.81      832.94     63.84 o 
  18   5  -1      185.61      266.79     54.74 o 
  20   5  -1      268.02      354.52     60.55 o 
   1   6  -1      736.31      823.00     39.64 o 
   3   6  -1      374.23      404.12     25.79 o 
   5   6  -1      168.26      166.64     23.60 o 
   7   6  -1     1617.14     1540.74     65.48 o 
   9   6  -1     1941.28     2189.65     80.67 o 
  11   6  -1       25.30       24.92     31.90 o 
  13   6  -1       39.20       39.34     36.95 o 
  15   6  -1      189.03      172.34     67.32 o 
  17   6  -1      118.90      125.72     50.43 o 
  19   6  -1      161.43      161.16     56.38 o 
   2   7  -1        1.69       21.11     18.26 o 
   4   7  -1      418.42      474.08     27.11 o 
   6   7  -1     1061.82     1141.77     45.66 o 
   8   7  -1     1691.17     1958.83     91.83 o 
  10   7  -1       82.45      126.32     38.82 o 
  12   7  -1      653.40      655.74     59.85 o 
  14   7  -1      240.90      220.69     50.02 o 
  16   7  -1      414.61      383.88     61.79 o 
  18   7  -1       20.35       59.50     56.59 o 
   1   8  -1       18.14       19.00     21.17 o 
   3   8  -1       77.69       76.93     23.34 o 
   5   8  -1       14.07       47.95     27.41 o 
   7   8  -1       26.45       15.81     34.42 o 
   9   8  -1       10.77       17.57     36.69 o 
  11   8  -1      118.92      141.72     45.35 o 
  13   8  -1      619.96      482.55     61.70 o 
  15   8  -1      130.53      155.84     59.10 o 
  17   8  -1      131.47      110.00     59.20 o 
   2   9  -1       17.65       12.51     23.74 o 
   4   9  -1       43.22       17.30     36.79 o 
   6   9  -1      102.18       67.97     41.25 o 
   8   9  -1      350.11      431.45     55.32 o 
  10   9  -1       59.85       34.29     47.97 o 
  12   9  -1      314.80      378.89     62.60 o 
  14   9  -1       91.13      129.39     55.72 o 
   1  10  -1       52.69       44.73     41.59 o 
   3  10  -1       82.30       48.46     41.90 o 
   5  10  -1      761.85      866.60     67.08 o 
   7  10  -1      176.99      134.96     51.72 o 
   9  10  -1      336.76      344.94     58.92 o 
  11  10  -1       10.07       63.23     55.21 o 
   2  11  -1      236.06      220.34     78.55 o 
   4  11  -1      126.71       30.18     53.36 o 
   6  11  -1       82.72       69.41     52.98 o 
   8  11  -1       22.79       23.40     51.95 o 
   2   0   0    27988.24    32707.92    535.78 o 
   4   0   0    16570.45    20556.04    707.12 o 
   6   0   0      202.44      213.38     15.77 o 
   8   0   0      110.85      120.66     21.58 o 
  10   0   0    39012.15    39377.30    653.86 o 
  12   0   0    10863.49    12863.41    227.49 o 
  14   0   0    35490.09    37734.97    633.92 o 
  16   0   0     5325.00     5477.38    116.77 o 
  18   0   0     5205.74     5163.70    240.85 o 
  20   0   0     3802.21     4654.93    195.87 o 
  22   0   0     2090.59     1832.58    125.60 o 
   1   1   0    25223.21    24819.42    501.47 o 
   3   1   0    33156.74    35945.36    455.94 o 
   5   1   0    49421.68    51601.93    604.73 o 
   7   1   0     9912.78    12042.56    146.09 o 
   9   1   0      586.94      775.48     31.55 o 
  11   1   0    11073.51    11516.63    144.58 o 
  13   1   0    13498.60    14193.49    249.06 o 
  15   1   0    10813.30    11756.49    183.26 o 
  17   1   0    10561.75    11692.33    190.36 o 
  19   1   0     1322.62     1204.01     54.71 o 
  21   1   0     3305.10     3375.11    116.65 o 
   0   2   0    11869.21    14066.27    286.63 o 
   2   2   0    42852.15    43944.28    714.28 o 
   4   2   0       18.38      143.05     30.49 o 
   6   2   0    66651.81    65204.73    923.04 o 
   8   2   0    65398.91    65380.51    768.15 o 
  10   2   0     6109.97     5412.50     74.30 o 
  12   2   0    19063.83    17813.03    218.32 o 
  14   2   0     7037.76     7896.84    119.06 o 
  16   2   0    11451.30    11213.38    203.20 o 
  18   2   0      383.39      442.02     33.39 o 
  20   2   0     1886.35     2225.66     78.01 o 
  22   2   0     3621.87     3198.15    170.02 o 
   1   3   0     9840.93     9452.55    144.46 o 
   3   3   0     2092.36     2244.39     48.21 o 
   5   3   0    21568.94    21485.79    358.09 o 
   7   3   0     2615.55     4014.64    191.51 o 
   9   3   0    40880.70    44849.55    766.63 o 
  11   3   0     7736.12     7953.69    106.89 o 
  13   3   0     9783.32     9609.98    148.70 o 
  15   3   0    12710.79    12065.23    195.96 o 
  17   3   0       11.78       38.16     24.96 o 
  19   3   0     1463.33     1504.15     78.42 o 
  21   3   0     1307.14     1500.82    119.81 o 
  23   3   0     3196.87     3625.14    188.47 o 
   0   4   0    41485.32    42246.93    848.34 o 
   2   4   0    15853.76    17079.70    250.06 o 
   4   4   0    17574.65    18025.92    304.99 o 
   6   4   0    11700.11    11363.46    199.13 o 
   8   4   0    20369.59    21235.21    359.88 o 
  10   4   0     9027.72     8321.86    154.81 o 
  12   4   0     8605.98     7814.25    157.70 o 
  14   4   0     7755.05     8009.09    194.95 o 
  16   4   0     1409.91     1571.53     65.91 o 
  18   4   0     3780.24     3700.30    102.92 o 
  20   4   0     2920.40     2787.79    111.35 o 
  22   4   0     2820.51     3056.37    123.89 o 
   1   5   0    24818.47    25604.49    371.25 o 
   3   5   0     4347.75     4174.79     73.59 o 
   5   5   0      809.72      943.82     29.51 o 
   7   5   0    38334.47    34765.04    579.33 o 
   9   5   0     4307.54     4283.96     91.58 o 
  11   5   0      569.85      808.01     50.81 o 
  13   5   0     1874.38     2052.76     82.72 o 
  15   5   0     2000.95     1848.91    100.76 o 
  17   5   0     6458.00     6149.53    173.91 o 
  19   5   0     3750.45     3827.49    183.82 o 
  21   5   0     3147.46     3808.10    141.29 o 
   0   6   0      898.63      898.52     42.23 o 
   2   6   0     9508.32    10032.91    157.90 o 
   4   6   0    21300.05    20956.60    310.29 o 
   6   6   0    13169.11    13049.87    200.87 o 
   8   6   0     2404.29     2786.94     92.95 o 
  10   6   0     2154.07     2116.09    120.33 o 
  12   6   0     3880.23     3502.91    175.60 o 
  14   6   0     4843.23     4779.85    145.33 o 
  16   6   0     2026.19     2344.38     99.99 o 
  18   6   0     2796.88     3183.40    240.79 o 
  20   6   0     2503.24     2146.15    107.65 o 
   1   7   0     5695.78     5241.32     94.59 o 
   3   7   0     1183.92     1259.67     53.10 o 
   5   7   0     1119.97     1398.18     42.40 o 
   7   7   0    10528.02     9603.83    210.17 o 
   9   7   0     8743.59     8803.70    294.05 o 
  11   7   0      718.71      858.79     80.68 o 
  13   7   0     2499.92     2848.05    110.44 o 
  15   7   0     1861.87     1941.41     93.25 o 
  17   7   0      766.33      754.03     73.95 o 
  19   7   0     1235.62     1508.06    201.33 o 
   0   8   0     1376.41     1412.98     81.50 o 
   2   8   0     2201.85     2570.60    148.06 o 
   4   8   0    10654.48    10149.67    166.41 o 
   6   8   0     4031.42     4107.50    177.80 o 
   8   8   0     6812.45     6981.76    184.19 o 
  10   8   0     3091.37     3093.39    111.06 o 
  12   8   0      481.44      621.50     73.09 o 
  14   8   0     1092.08      947.93     74.67 o 
  16   8   0     1218.08     1551.53     92.26 o 
   1   9   0     3331.12     3428.48     77.23 o 
   3   9   0      898.02      892.21     60.53 o 
   5   9   0      789.30      598.33     54.65 o 
   7   9   0     2408.69     2591.57    100.69 o 
   9   9   0     2448.48     2339.14    101.19 o 
  11   9   0      898.88     1000.47    149.69 o 
  13   9   0      947.78     1197.49     81.48 o 
  15   9   0      826.23      803.86    185.77 o 
   0  10   0     1397.92     1621.28    110.92 o 
   2  10   0     2069.78     1772.93    122.03 o 
   4  10   0     1101.89     1501.15     80.30 o 
   6  10   0     1158.29     1201.33     74.90 o 
   8  10   0      852.02      943.15     73.26 o 
  10  10   0      666.78      835.65     91.28 o 
  12  10   0      727.27      734.52     72.75 o 
   1  11   0      635.45      564.64     89.97 o 
   3  11   0      406.31      472.54     90.72 o 
   5  11   0     1666.69     1428.25     87.17 o 
   7  11   0      643.00      829.97     73.07 o 
   2   1   1     1860.15     1724.65     47.67 o 
   4   1   1     1494.38     1414.04     29.12 o 
   6   1   1     8351.04     8389.56    173.90 o 
   8   1   1    13616.80    12908.12    155.02 o 
  10   1   1     2319.34     2586.61     40.98 o 
  12   1   1      112.41      145.61     13.63 o 
  14   1   1      129.60      171.98     18.80 o 
  16   1   1     1491.57     1425.80     53.54 o 
  18   1   1     1148.97     1124.70     43.73 o 
  20   1   1      271.52      257.57     46.18 o 
  22   1   1      209.68      235.86     53.64 o 
  24   1   1       41.43        9.03     75.16 o 
   1   2   1    41404.02    43924.30    621.56 o 
   3   2   1     8165.94     7531.85    132.21 o 
   5   2   1     9057.78     8409.32    145.20 o 
   7   2   1      683.85      544.06     27.02 o 
   9   2   1    18824.47    20138.25    281.24 o 
  11   2   1      418.84      444.92     18.18 o 
  13   2   1      274.13      296.38     20.16 o 
  15   2   1      515.66      463.71     31.48 o 
  17   2   1      591.75      602.12     34.90 o 
  19   2   1       28.56       48.98     27.80 o 
  21   2   1       27.74       70.33     43.05 o 
  23   2   1      316.52      417.21     85.83 o 
   2   3   1    17462.40    17682.04    254.11 o 
   4   3   1     1338.69     1122.37     54.92 o 
   6   3   1     3425.61     3013.30     82.36 o 
   8   3   1     1757.91     1667.39     77.24 o 
  10   3   1     2058.37     2403.35     41.29 o 
  12   3   1     5229.95     5602.73     98.96 o 
  14   3   1      383.41      311.99     25.98 o 
  16   3   1     1730.85     1779.93     97.89 o 
  18   3   1      937.68      979.70     43.78 o 
  20   3   1      129.27      157.66     39.49 o 
  22   3   1      275.36      252.33     83.57 o 
   1   4   1     4692.00     4316.05     91.94 o 
   3   4   1     8951.07     8284.33    129.76 o 
   5   4   1      879.04      946.71     32.26 o 
   7   4   1     1896.67     1667.90     45.26 o 
   9   4   1     1539.47     1509.57     45.96 o 
  11   4   1      640.94      542.52     29.85 o 
  13   4   1      943.03      836.80     64.43 o 
  15   4   1     1712.20     1890.83     78.70 o 
  17   4   1      247.57      276.56     45.80 o 
  19   4   1      317.76      218.77     51.83 o 
  21   4   1      398.70      353.01     61.22 o 
   2   5   1     5337.88     5856.33     95.38 o 
   4   5   1     3912.68     3472.10     68.18 o 
   6   5   1     1134.74     1140.68     67.11 o 
   8   5   1      148.86      105.51     21.01 o 
  10   5   1      149.58      180.78     23.46 o 
  12   5   1      818.55      985.12     91.79 o 
  14   5   1      412.51      340.69     51.95 o 
  16   5   1      791.35      764.66     58.68 o 
  18   5   1      180.04      285.24     55.25 o 
  20   5   1      266.07      332.45     94.30 o 
   1   6   1      724.86      850.90     29.25 o 
   3   6   1      364.87      405.46     22.79 o 
   5   6   1      166.65      175.84     19.05 o 
   7   6   1     1610.12     1485.23     43.33 o 
   9   6   1     1929.39     2045.26     79.19 o 
  11   6   1       26.59       36.96     33.98 o 
  13   6   1       41.09       25.55     37.00 o 
  15   6   1      182.35      116.15     43.78 o 
  17   6   1      127.22      192.19     55.96 o 
  19   6   1      161.00      133.59     53.41 o 
   2   7   1        1.34       30.31     18.49 o 
   4   7   1      417.48      450.87     26.97 o 
   6   7   1     1065.47     1160.74     45.25 o 
   8   7   1     1690.42     1893.31     87.27 o 
  10   7   1       73.11       84.91     37.33 o 
  12   7   1      664.26      679.95     58.20 o 
  14   7   1      237.85      330.02    118.51 o 
  16   7   1      424.97      368.64     61.26 o 
  18   7   1       18.43       62.20     50.90 o 
   1   8   1       18.20       17.85     21.33 o 
   3   8   1       79.27      128.88     23.90 o 
   5   8   1       15.65       -9.70     26.42 o 
   7   8   1       24.25       10.17     35.06 o 
   9   8   1       10.00        1.01     36.09 o 
  11   8   1      114.12      200.47     48.39 o 
  13   8   1      621.16      616.23     77.92 o 
  15   8   1      135.75      203.53     58.60 o 
  17   8   1      130.61      169.17     58.83 o 
   2   9   1       16.06       42.18     29.23 o 
   4   9   1       44.23       -1.43     35.22 o 
   6   9   1      101.11       95.40     41.35 o 
   8   9   1      357.45      441.01     52.78 o 
  10   9   1       53.46       82.42     49.59 o 
  12   9   1      305.49      386.70     59.31 o 
  14   9   1       97.50      121.15     97.12 o 
   1  10   1       51.57       72.16     43.56 o 
   3  10   1       81.04       72.80     44.88 o 
   5  10   1      760.52      715.80     65.42 o 
   7  10   1      180.64      139.60     50.60 o 
   9  10   1      336.85      372.64     61.48 o 
  11  10   1        7.87       24.66     54.12 o 
   2  11   1      237.30      223.47     81.18 o 
   4  11   1      126.82       14.05     70.52 o 
   6  11   1       82.73       44.58     54.24 o 
   8  11   1       23.50      -13.07     56.16 o 
   2   0   2    48440.11    58703.64   1303.89 o 
   4   0   2     3303.31     3199.58     78.18 o 
   6   0   2     9483.36     9521.63    279.88 o 
   8   0   2    17289.76    16924.54    283.78 o 
  10   0   2     7785.49     7538.11    137.90 o 
  12   0   2     3097.13     3436.64    113.78 o 
  14   0   2    30973.88    32234.29    543.16 o 
  16   0   2     6967.57     6562.67    239.16 o 
  18   0   2     2201.39     2072.12    114.31 o 
  20   0   2     3452.30     3964.18    181.56 o 
  22   0   2     1484.79     1351.01    113.18 o 
   1   1   2     8533.05     7706.76    133.44 o 
   3   1   2   128290.33   118316.05   3501.83 o 
   5   1   2    28980.45    29218.29    338.35 o 
   7   1   2    20872.34    22846.35    268.06 o 
   9   1   2    13632.85    14715.30    306.54 o 
  11   1   2    17725.24    17648.13    213.34 o 
  13   1   2    14157.17    14384.89    177.20 o 
  15   1   2     7359.02     7720.40    130.73 o 
  17   1   2     6839.78     7363.04    167.61 o 
  19   1   2     3186.41     2794.23    101.06 o 
  21   1   2     3668.33     3299.10    117.51 o 
  23   1   2     1564.30     1769.67     92.74 o 
   0   2   2   101562.91   104882.37   1997.55 o 
   2   2   2     8245.04     8039.54    118.00 o 
   4   2   2     6428.50     5872.73    110.70 o 
   6   2   2    33510.32    32873.54    543.04 o 
   8   2   2    35882.93    36336.27    420.47 o 
  10   2   2    11190.23    11368.53    140.97 o 
  12   2   2    13058.19    13484.85    184.85 o 
  14   2   2     5717.70     6281.48    112.02 o 
  16   2   2     3737.78     3559.31     92.98 o 
  18   2   2     3890.58     3820.32    100.72 o 
  20   2   2     3618.26     3900.94    201.26 o 
  22   2   2     2452.89     2310.65    149.69 o 
   1   3   2    49217.66    50465.53    707.67 o 
   3   3   2     7074.95     6704.25    104.27 o 
   5   3   2    38739.10    38684.60    624.78 o 
   7   3   2     9465.50    10603.95    183.93 o 
   9   3   2    22259.55    21854.78    315.46 o 
  11   3   2    13571.02    14616.53    219.86 o 
  13   3   2    10534.55    10096.98    239.55 o 
  15   3   2     7337.46     7203.71    176.34 o 
  17   3   2     2030.54     2044.74     68.18 o 
  19   3   2     4913.57     4853.84    117.29 o 
  21   3   2     1365.48     1396.68    114.94 o 
  23   3   2     2441.50     2590.59    164.75 o 
   0   4   2     1995.33     1971.90    120.65 o 
   2   4   2    26189.72    28007.92    397.94 o 
   4   4   2    13326.93    13406.88    201.45 o 
   6   4   2    16486.96    17482.87    298.74 o 
   8   4   2     4952.13     4963.14    111.13 o 
  10   4   2     1704.64     1533.74     48.25 o 
  12   4   2    10679.48    10095.57    187.42 o 
  14   4   2     3974.87     3961.80    121.51 o 
  16   4   2     5352.60     5746.12    160.37 o 
  18   4   2     3230.00     3407.06    118.31 o 
  20   4   2     2064.80     2189.10    101.72 o 
  22   4   2     2066.46     2179.78    148.69 o 
   1   5   2    16832.95    16642.05    241.88 o 
   3   5   2    13490.96    13836.01    207.67 o 
   5   5   2     8710.81     8359.16    132.98 o 
   7   5   2    20669.07    20134.51    347.10 o 
   9   5   2     6736.67     6375.04    127.01 o 
  11   5   2     2403.02     2692.49     90.98 o 
  13   5   2     2337.49     2458.72     92.48 o 
  15   5   2     6355.30     6370.51    219.90 o 
  17   5   2     5220.97     5173.65    222.41 o 
  19   5   2     1452.86     1504.69     86.80 o 
  21   5   2     2878.69     3332.99    149.51 o 
   0   6   2     6707.03     6610.26    155.97 o 
   2   6   2     3386.69     3298.56     64.68 o 
   4   6   2    18780.14    18582.86    277.61 o 
   6   6   2     3356.59     3354.13     65.45 o 
   8   6   2     2226.12     2474.24     65.60 o 
  10   6   2    12463.54    12344.08    280.81 o 
  12   6   2     3665.17     3241.26    110.63 o 
  14   6   2     3923.56     3954.26    127.54 o 
  16   6   2      810.02      737.00     64.29 o 
  18   6   2     1720.48     1982.07    129.37 o 
  20   6   2     2096.59     2264.24    108.36 o 
   1   7   2     9313.66     9419.23    151.89 o 
   3   7   2      721.35      638.88     37.19 o 
   5   7   2     2903.48     3209.04     80.00 o 
   7   7   2    11502.29    11180.09    206.93 o 
   9   7   2     6919.63     7145.05    184.22 o 
  11   7   2     3355.13     3288.45    224.23 o 
  13   7   2     2989.35     3261.79    191.04 o 
  15   7   2     1292.94     1278.63    153.27 o 
  17   7   2     1397.86     1335.79     85.56 o 
  19   7   2      956.21     1228.32     92.66 o 
   0   8   2       21.78       37.38     30.67 o 
   2   8   2     3265.36     3522.33     87.14 o 
   4   8   2     4226.31     4017.24     96.35 o 
   6   8   2     5953.76     6011.26    128.21 o 
   8   8   2     1819.17     1909.25     84.15 o 
  10   8   2     1280.15     1228.49     72.81 o 
  12   8   2     2707.17     2785.76    112.67 o 
  14   8   2      275.18      200.75     56.69 o 
  16   8   2     1837.78     2141.41    108.06 o 
   1   9   2     3745.84     3805.22    118.62 o 
   3   9   2      918.68     1001.17     48.50 o 
   5   9   2     3461.75     3548.70    117.98 o 
   7   9   2     1921.09     2017.99    260.05 o 
   9   9   2      843.12      865.58     68.35 o 
  11   9   2      913.85      940.89     72.96 o 
  13   9   2     1193.29     1219.88     85.48 o 
  15   9   2     1152.67     1265.31    137.65 o 
   0  10   2     1786.35     2008.75    128.36 o 
   2  10   2     1436.99     1373.21     75.33 o 
   4  10   2     1653.01     1836.01    134.82 o 
   6  10   2      192.22      135.47     51.19 o 
   8  10   2      736.32      617.50     65.57 o 
  10  10   2     1429.10     1553.74     93.01 o 
  12  10   2      426.30      338.04     67.14 o 
   1  11   2      468.11      402.74     63.80 o 
   3  11   2     1187.93     1127.41    114.31 o 
   5  11   2      627.61      683.97    100.88 o 
   7  11   2      681.73      860.64    105.02 o 
   2   1   3    56125.14    60605.43    848.28 o 
   4   1   3     7114.40     6990.42    121.10 o 
   6   1   3    20799.59    21234.69    248.80 o 
   8   1   3     1587.05     1453.43     29.53 o 
  10   1   3     1039.09     1063.91     23.98 o 
  12   1   3      472.03      451.03     17.86 o 
  14   1   3      903.82      992.75     35.22 o 
  16   1   3      650.14      630.95     37.22 o 
  18   1   3     1118.23     1089.87     62.63 o 
  20   1   3      915.34      914.79     62.46 o 
  22   1   3       10.15       -0.59     44.68 o 
   1   2   3    16975.91    16962.34    239.30 o 
   3   2   3    22731.05    23822.75    394.45 o 
   5   2   3     1227.28     1252.76     33.57 o 
   7   2   3     3602.18     3902.32     65.85 o 
   9   2   3      106.71      118.68      9.74 o 
  11   2   3     5041.75     5285.71     91.31 o 
  13   2   3     1226.55     1263.88     46.00 o 
  15   2   3     1640.86     1482.89     53.46 o 
  17   2   3      154.39      152.92     30.66 o 
  19   2   3      286.32      317.41     63.49 o 
  21   2   3       91.05      139.18     48.64 o 
  23   2   3      546.92      535.59     90.97 o 
   2   3   3    24788.83    23512.44    336.32 o 
   4   3   3     6192.48     7151.32    116.04 o 
   6   3   3     6337.77     6340.15    118.98 o 
   8   3   3     1859.24     1804.92     55.05 o 
  10   3   3      338.45      308.20     19.27 o 
  12   3   3      563.09      608.90     63.87 o 
  14   3   3      747.25      810.55     54.77 o 
  16   3   3      461.33      530.00     48.33 o 
  18   3   3     1040.03     1181.93     67.38 o 
  20   3   3      249.23      285.08     77.17 o 
  22   3   3        7.68       29.86     71.90 o 
   1   4   3    10480.04     9514.01    144.66 o 
   3   4   3    17256.91    16780.90    246.60 o 
   5   4   3     1604.34     1497.23     33.94 o 
   7   4   3     3624.05     3647.37     89.02 o 
   9   4   3      518.66      511.93     28.81 o 
  11   4   3     3092.84     2881.14     70.84 o 
  13   4   3      272.74      307.78     46.34 o 
  15   4   3     2640.75     2847.23    121.34 o 
  17   4   3      428.46      352.19    107.66 o 
  19   4   3       63.85       41.17     46.69 o 
  21   4   3       26.04       14.18     72.02 o 
   2   5   3     6455.48     6302.79    103.95 o 
   4   5   3     1291.58     1181.26     45.95 o 
   6   5   3     1166.10     1143.56     32.56 o 
   8   5   3      242.28      238.43     24.61 o 
  10   5   3      299.63      430.00     39.90 o 
  12   5   3      776.44      881.54     56.85 o 
  14   5   3      395.69      285.44     59.98 o 
  16   5   3      150.87      177.89    101.89 o 
  18   5   3      756.47      911.21     68.81 o 
  20   5   3      123.78      155.65     53.74 o 
   1   6   3     2543.77     2626.87     54.68 o 
   3   6   3     2456.28     2823.23     57.71 o 
   5   6   3      449.65      407.38     28.99 o 
   7   6   3      622.89      640.72     47.24 o 
   9   6   3      419.18      481.60     32.37 o 
  11   6   3      302.03      370.62     44.84 o 
  13   6   3      123.17      180.20     41.79 o 
  15   6   3      176.75      162.08     67.32 o 
  17   6   3       76.32      138.90     48.82 o 
  19   6   3      119.82      179.57     58.14 o 
   2   7   3      379.02      435.61     26.09 o 
   4   7   3      199.00      183.93     27.60 o 
   6   7   3      956.46     1116.35     59.12 o 
   8   7   3      156.70       77.04     26.58 o 
  10   7   3       54.89       79.02     37.35 o 
  12   7   3      280.84      359.82     50.55 o 
  14   7   3      188.15      176.98     60.73 o 
  16   7   3      104.91       51.43     47.44 o 
  18   7   3       62.10       71.41     52.89 o 
   1   8   3      120.12       78.30     27.14 o 
   3   8   3       63.14       60.10     26.67 o 
   5   8   3       12.88        8.19     26.17 o 
   7   8   3       53.79       88.49     29.18 o 
   9   8   3      331.24      332.70     49.50 o 
  11   8   3        8.27        3.19     44.39 o 
  13   8   3       36.31       13.56     45.07 o 
  15   8   3      256.45      342.62     74.66 o 
  17   8   3      143.04       84.57     55.44 o 
   2   9   3       33.52       21.73     36.92 o 
   4   9   3      152.90      261.00     35.87 o 
   6   9   3      608.86      653.95     78.61 o 
   8   9   3       11.16      -28.62     46.87 o 
  10   9   3      890.45      871.32     70.99 o 
  12   9   3       82.50      151.41     54.79 o 
  14   9   3       86.30      142.85     55.51 o 
   1  10   3      174.51      142.55     45.83 o 
   3  10   3       35.30       54.41     43.99 o 
   5  10   3      146.57       86.58     72.53 o 
   7  10   3       38.25       85.30     51.21 o 
   9  10   3       43.56       37.91     52.82 o 
  11  10   3      222.54      273.44     60.50 o 
   2  11   3      353.68      425.87     90.34 o 
   4  11   3       24.31       -5.27     75.41 o 
   6  11   3       70.94       33.88     73.28 o 
   8  11   3       95.08      124.10     85.45 o 
   0   0   4    24725.59    30076.10    851.11 o 
   2   0   4     1928.23     1685.02     44.90 o 
   4   0   4    78115.37    82703.09   1338.64 o 
   6   0   4    51581.88    53653.85   1054.88 o 
   8   0   4    30195.32    29580.29    594.71 o 
  10   0   4    19459.91    21647.96    436.43 o 
  12   0   4     5176.66     5324.84    145.27 o 
  14   0   4    15571.38    15131.47    478.19 o 
  16   0   4     2177.38     2005.62    107.91 o 
  18   0   4     9147.67     8261.25    301.77 o 
  20   0   4     3708.31     4172.60    187.34 o 
  22   0   4     1603.40     1735.72    127.61 o 
   1   1   4     3368.18     3055.86     52.00 o 
   3   1   4    81118.13    86378.88   1630.72 o 
   5   1   4     9499.09    10175.18    151.74 o 
   7   1   4    13655.01    15863.22    206.37 o 
   9   1   4    22692.49    22826.30    294.45 o 
  11   1   4    27033.70    25979.23    340.62 o 
  13   1   4     6782.65     6450.14    129.92 o 
  15   1   4      371.08      434.20     34.74 o 
  17   1   4     5701.77     6549.61    294.24 o 
  19   1   4     6206.99     5920.42    167.59 o 
  21   1   4     3161.92     3102.76    115.77 o 
  23   1   4     1707.84     1575.85     89.25 o 
   0   2   4    12551.38    11013.87    250.45 o 
   2   2   4    63409.38    63135.07   1016.55 o 
   4   2   4    24571.71    25123.17    413.22 o 
   6   2   4    49170.24    51462.02    841.79 o 
   8   2   4    28521.76    28513.93    408.57 o 
  10   2   4     3856.13     4254.44    105.06 o 
  12   2   4    13403.01    13224.09    237.60 o 
  14   2   4     2398.93     2673.51     70.65 o 
  16   2   4     9574.42     9016.48    180.97 o 
  18   2   4     4723.37     4530.68    137.85 o 
  20   2   4     3106.82     3335.75    117.85 o 
  22   2   4     2135.10     2242.27    122.47 o 
   1   3   4    19743.19    19772.58    290.92 o 
   3   3   4    25378.98    25451.56    425.51 o 
   5   3   4    34093.21    33864.02    560.06 o 
   7   3   4     1119.83     1142.29     36.57 o 
   9   3   4    20320.54    19748.90    336.51 o 
  11   3   4    10799.52    11158.02    203.72 o 
  13   3   4     4152.50     4164.71    119.87 o 
  15   3   4     6584.43     6736.95    171.32 o 
  17   3   4     3503.69     3378.22    111.27 o 
  19   3   4     6089.01     5682.71    234.52 o 
  21   3   4     1431.96     1394.30    116.82 o 
   0   4   4    29106.52    28168.17    820.49 o 
   2   4   4    15534.51    15044.31    221.47 o 
   4   4   4    27369.27    27959.46    448.97 o 
   6   4   4     4022.12     4217.93     72.25 o 
   8   4   4     2185.56     1939.70     52.36 o 
  10   4   4    10404.40    10093.03    185.02 o 
  12   4   4     7962.14     7844.66    155.69 o 
  14   4   4     5098.15     4767.98    137.08 o 
  16   4   4     3521.50     3581.09    116.04 o 
  18   4   4     5147.75     5175.60    189.09 o 
  20   4   4     2254.93     2379.91    152.58 o 
  22   4   4     1360.26     1389.90    128.61 o 
   1   5   4    14804.16    16019.84    236.62 o 
   3   5   4     8466.72     8070.53    145.27 o 
   5   5   4     6416.54     6208.17    122.36 o 
   7   5   4     9775.91     9233.46    173.28 o 
   9   5   4     1805.21     1763.86     54.67 o 
  11   5   4     7108.98     7196.21    143.36 o 
  13   5   4     4503.30     4616.99    132.87 o 
  15   5   4     4251.02     4383.37    132.86 o 
  17   5   4     4623.47     4618.24    155.03 o 
  19   5   4     1370.43     1267.85     82.15 o 
  21   5   4     1533.46     1606.24    176.86 o 
   0   6   4     6125.08     6129.58    143.05 o 
   2   6   4     7074.98     6921.39    112.88 o 
   4   6   4     8982.40     8750.59    164.02 o 
   6   6   4     4985.31     5179.54    107.36 o 
   8   6   4     1394.75     1517.03     91.21 o 
  10   6   4    11996.54    11421.42    211.78 o 
  12   6   4     7401.82     7500.72    456.80 o 
  14   6   4     1763.55     1646.70     79.81 o 
  16   6   4     1742.23     1844.01     89.20 o 
  18   6   4     1409.67     1660.18    106.34 o 
  20   6   4     1346.30     1207.94     84.69 o 
   1   7   4     4910.39     4981.51    109.12 o 
   3   7   4     1987.97     1970.44     58.51 o 
   5   7   4     6464.41     6962.74    138.46 o 
   7   7   4     4020.49     3729.27     90.32 o 
   9   7   4     2871.17     3048.52    101.96 o 
  11   7   4     3010.41     3054.92    106.38 o 
  13   7   4     3180.13     3185.73    116.19 o 
  15   7   4     3036.86     3318.60    122.71 o 
  17   7   4     1305.77     1153.00     87.39 o 
   0   8   4     5269.25     4848.04    193.74 o 
   2   8   4     4608.67     4997.49    111.00 o 
   4   8   4     4555.85     4210.00    123.24 o 
   6   8   4      538.80      565.44     39.54 o 
   8   8   4      927.17      903.29    121.34 o 
  10   8   4     4245.82     4240.29    136.58 o 
  12   8   4     2540.13     2946.76    112.58 o 
  14   8   4     1176.12     1108.26    179.93 o 
  16   8   4     1405.20     1515.08     90.18 o 
   1   9   4     2709.94     2696.20    121.27 o 
   3   9   4     1975.19     1995.78    113.87 o 
   5   9   4     1980.62     2108.51     86.63 o 
   7   9   4     1236.14     1456.05     76.56 o 
   9   9   4      533.02      502.29     58.68 o 
  11   9   4      834.26      889.69     74.59 o 
  13   9   4     1211.49     1411.44    105.09 o 
  15   9   4     1133.27     1230.25    109.60 o 
   0  10   4     1678.50     1890.18    124.85 o 
   2  10   4     2265.76     2120.28     94.67 o 
   4  10   4      604.68      729.48     64.42 o 
   6  10   4      516.65      445.69     88.34 o 
   8  10   4      872.83      868.31     72.18 o 
  10  10   4      848.27     1090.65    170.27 o 
  12  10   4     1055.11      980.72     81.76 o 
   1  11   4      296.62      223.62     58.60 o 
   3  11   4      615.05      701.41    100.38 o 
   5  11   4      912.29      842.95    111.05 o 
   7  11   4      860.88      918.36    115.94 o 
   2   1   5     4527.49     5304.56     82.17 o 
   4   1   5     1909.82     1966.88     36.61 o 
   6   1   5    19377.13    20200.54    289.16 o 
   8   1   5       59.66       49.80      9.97 o 
  10   1   5     3428.53     3230.89     59.08 o 
  12   1   5     3618.80     3545.29     82.37 o 
  14   1   5     2998.04     3108.25     83.60 o 
  16   1   5     2035.85     2272.64    245.18 o 
  18   1   5       82.56      103.58     39.43 o 
  20   1   5      257.80      311.94     50.66 o 
  22   1   5       39.15       79.41     50.79 o 
   1   2   5     5583.79     5867.99     89.70 o 
   3   2   5    32721.43    34905.55    572.02 o 
   5   2   5     6220.89     7350.53    131.85 o 
   7   2   5     3460.26     3694.03     76.81 o 
   9   2   5      492.51      569.18     27.94 o 
  11   2   5     2288.82     2191.87     72.91 o 
  13   2   5     1469.82     1378.50     48.93 o 
  15   2   5      257.50      325.41     32.20 o 
  17   2   5      946.93      808.66     82.94 o 
  19   2   5        2.65        5.42     37.10 o 
  21   2   5      231.53      205.55     76.60 o 
  23   2   5      149.86      189.62     58.91 o 
   2   3   5     3056.70     3293.30     56.98 o 
   4   3   5     1785.61     1499.96     41.15 o 
   6   3   5     2495.43     2594.34     60.23 o 
   8   3   5     1613.20     1557.00     45.67 o 
  10   3   5      289.98      241.11     24.16 o 
  12   3   5       12.17       38.43     23.31 o 
  14   3   5      319.05      261.43     37.00 o 
  16   3   5      795.67      934.54     57.08 o 
  18   3   5      501.29      321.60     71.02 o 
  20   3   5        6.15        7.53     64.12 o 
  22   3   5      125.60      151.95     78.67 o 
   1   4   5    17204.07    17390.54    252.22 o 
   3   4   5     4647.65     5007.09     82.65 o 
   5   4   5     1758.56     1550.02     44.23 o 
   7   4   5      793.69      790.38     32.59 o 
   9   4   5     1974.11     1926.53     54.82 o 
  11   4   5      546.28      506.71     53.01 o 
  13   4   5      391.37      531.45     54.31 o 
  15   4   5     2107.21     1939.62     79.62 o 
  17   4   5      150.26      119.33     42.83 o 
  19   4   5      103.18      166.20     50.17 o 
  21   4   5       46.51       47.68     68.01 o 
   2   5   5     1310.81     1223.75     45.05 o 
   4   5   5      309.21      299.88     29.54 o 
   6   5   5     1842.65     1651.37     51.40 o 
   8   5   5     2384.01     2131.04     59.99 o 
  10   5   5      214.08      199.11     27.47 o 
  12   5   5     1099.17     1173.17     49.81 o 
  14   5   5      276.81      215.40     43.16 o 
  16   5   5      791.01      670.57     58.36 o 
  18   5   5     1110.20     1108.39     73.72 o 
  20   5   5       47.17       57.92     51.50 o 
   1   6   5      230.81      236.13     19.26 o 
   3   6   5     3474.75     3491.52    108.25 o 
   5   6   5     1205.05     1173.86     55.09 o 
   7   6   5       20.03       20.68     22.50 o 
   9   6   5      479.24      560.94     36.16 o 
  11   6   5      118.71      161.53     46.27 o 
  13   6   5       76.75       40.84     39.18 o 
  15   6   5      233.20      273.48     50.17 o 
  17   6   5      648.53      816.43     73.91 o 
  19   6   5       12.01       -2.13     52.77 o 
   2   7   5      193.43      134.81     25.33 o 
   4   7   5      369.52      300.18     29.66 o 
   6   7   5      107.17       59.74     25.70 o 
   8   7   5       45.53       92.82     28.43 o 
  10   7   5     1035.26      983.54     80.73 o 
  12   7   5       11.11       -4.67     40.66 o 
  14   7   5      220.79      197.80     56.84 o 
  16   7   5      329.60      358.20     59.93 o 
  18   7   5      184.18      265.36     68.01 o 
   1   8   5       32.06       16.92     48.43 o 
   3   8   5       54.10       58.53     34.84 o 
   5   8   5      249.48      313.46     45.13 o 
   7   8   5      127.80      105.34     31.42 o 
   9   8   5      336.88      362.37     49.37 o 
  11   8   5      191.17      248.27     49.97 o 
  13   8   5      246.03      198.27     78.49 o 
  15   8   5      249.49      198.89     57.42 o 
   2   9   5      194.43      507.96    284.96 o 
   4   9   5      479.98      311.23     48.95 o 
   6   9   5      333.21      407.58     42.54 o 
   8   9   5      635.49      667.07     97.31 o 
  10   9   5      290.38      213.28     52.91 o 
  12   9   5      127.66      173.62     80.62 o 
  14   9   5      220.64      311.58     84.38 o 
   1  10   5       54.90       73.30     48.35 o 
   3  10   5      256.45      313.44     55.52 o 
   5  10   5      108.04       94.82     49.59 o 
   7  10   5      361.97      304.91     86.45 o 
   9  10   5      291.18      266.64     88.84 o 
  11  10   5       64.02      121.93     61.21 o 
   2  11   5      240.23      195.84     83.00 o 
   4  11   5        8.70       20.08     78.67 o 
   6  11   5       42.68       60.73     84.19 o 
   0   0   6    46300.84    47032.24   1325.16 o 
   2   0   6    23108.92    22594.66    457.37 o 
   4   0   6    45945.26    44452.12    724.27 o 
   6   0   6    51708.32    55083.38    895.12 o 
   8   0   6    14612.26    14784.28    467.15 o 
  10   0   6     8654.64     9549.06    212.75 o 
  12   0   6     2567.75     3171.54    133.63 o 
  14   0   6     3234.68     2742.79    127.86 o 
  16   0   6    11144.65     9680.89    343.93 o 
  18   0   6     9631.49     8949.87    331.13 o 
  20   0   6     3811.35     4088.40    190.85 o 
  22   0   6     2924.44     2812.05    166.38 o 
   1   1   6    20983.66    21372.27    305.45 o 
   3   1   6    28766.38    31924.45    469.20 o 
   5   1   6    26369.17    28509.85    406.37 o 
   7   1   6     6311.06     6638.97    103.97 o 
   9   1   6     9238.31     9179.18    140.65 o 
  11   1   6    21029.68    19867.43    345.09 o 
  13   1   6     2811.99     2777.88     76.77 o 
  15   1   6     2217.47     2344.80     88.44 o 
  17   1   6     8733.31     9008.06    229.22 o 
  19   1   6     4223.36     4265.88    133.22 o 
  21   1   6     3465.06     3360.33    124.66 o 
  23   1   6     1763.13     1454.74     89.76 o 
   0   2   6    17568.32    16229.59    341.91 o 
   2   2   6     4471.46     3995.01     81.13 o 
   4   2   6    39548.25    41942.76    681.53 o 
   6   2   6    30922.01    31666.57    527.87 o 
   8   2   6    20267.63    20078.29    345.92 o 
  10   2   6    14089.31    15045.18    293.79 o 
  12   2   6     7407.00     7676.52    183.93 o 
  14   2   6     5198.64     4940.75    109.98 o 
  16   2   6     5046.18     4659.57    394.75 o 
  18   2   6     3277.64     3146.43    108.78 o 
  20   2   6     1905.45     1933.33     96.05 o 
  22   2   6     2101.32     2096.28    103.95 o 
   1   3   6     2769.16     2806.38     58.27 o 
   3   3   6    10055.14    10539.86    183.06 o 
   5   3   6    23471.72    22684.26    381.17 o 
   7   3   6    11387.75    11356.82    201.83 o 
   9   3   6    24877.78    24960.04    417.77 o 
  11   3   6     9203.44     8636.04    164.79 o 
  13   3   6     4474.64     4502.78    102.46 o 
  15   3   6     3180.35     3183.74    103.87 o 
  17   3   6     1946.22     1760.96    216.82 o 
  19   3   6     3318.40     3358.00    171.65 o 
  21   3   6     1196.94     1146.10    114.69 o 
   0   4   6     6680.34     6480.15    238.84 o 
   2   4   6    26787.19    25691.01    368.84 o 
   4   4   6    13545.49    12879.17    229.28 o 
   6   4   6     6795.00     7525.33    142.85 o 
   8   4   6     6422.09     6283.68    123.86 o 
  10   4   6     7715.63     7410.74    185.67 o 
  12   4   6     9384.25     9175.68    174.33 o 
  14   4   6     2945.24     2722.38    133.43 o 
  16   4   6     3977.83     3727.48    122.38 o 
  18   4   6     3291.91     3461.08    118.23 o 
  20   4   6     1940.30     2169.99    145.05 o 
   1   5   6    21749.11    22551.86    326.47 o 
   3   5   6    13599.29    12870.66    229.31 o 
   5   5   6     2031.91     1763.34     74.61 o 
   7   5   6     3866.24     3600.24     82.34 o 
   9   5   6     3368.98     3052.17    159.69 o 
  11   5   6     3630.80     3637.89     88.98 o 
  13   5   6     5153.19     5112.03    113.27 o 
  15   5   6     4474.02     4591.37    138.58 o 
  17   5   6     4097.91     3962.37    133.05 o 
  19   5   6     1668.07     1647.76     89.08 o 
   0   6   6    10732.27    10208.52    330.38 o 
   2   6   6     6923.79     6742.70    133.49 o 
   4   6   6    14116.07    13811.36    247.40 o 
   6   6   6     1809.77     1906.48     77.01 o 
   8   6   6     1534.38     1713.24     57.66 o 
  10   6   6     5154.28     5227.14    120.50 o 
  12   6   6     2963.10     2904.75     79.78 o 
  14   6   6     5046.94     5173.12    190.54 o 
  16   6   6     1790.77     1836.21     91.02 o 
  18   6   6     2460.28     2582.82    159.98 o 
   1   7   6     5233.60     5553.62    203.21 o 
   3   7   6     5666.71     5229.43    111.53 o 
   5   7   6     2208.35     2152.17     72.96 o 
   7   7   6     3208.32     2842.31     77.69 o 
   9   7   6     2913.76     3101.65     83.60 o 
  11   7   6     1785.02     1802.79     66.47 o 
  13   7   6     4191.27     3981.42    131.24 o 
  15   7   6     2510.33     2347.24    106.16 o 
  17   7   6     1062.56     1114.02     82.62 o 
   0   8   6     1710.20     1613.38    102.64 o 
   2   8   6     6450.23     6580.32    173.14 o 
   4   8   6     2034.86     2215.46     87.10 o 
   6   8   6      691.56      886.95     53.55 o 
   8   8   6     2901.57     3115.27    105.48 o 
  10   8   6     2649.25     2576.24    103.05 o 
  12   8   6     3057.27     3390.49    122.60 o 
  14   8   6     1426.60     1518.86     88.31 o 
  16   8   6      942.77      955.84     80.50 o 
   1   9   6     1621.58     1535.58     75.61 o 
   3   9   6     1877.32     1951.26     85.75 o 
   5   9   6     1893.76     1843.85     84.36 o 
   7   9   6     1447.97     1566.37     79.55 o 
   9   9   6     1289.35     1252.28    134.95 o 
  11   9   6      901.40     1219.70    108.41 o 
  13   9   6     1219.23     1571.91     91.13 o 
   0  10   6     2694.37     2984.21    163.62 o 
   2  10   6     1024.80     1021.41    130.37 o 
   4  10   6      855.59      883.03     68.80 o 
   6  10   6      667.73      612.95     96.62 o 
   8  10   6      871.05      948.23    106.28 o 
  10  10   6      971.74      969.31    113.31 o 
   1  11   6      405.85      335.64    105.21 o 
   3  11   6      686.96      808.78     77.98 o 
   5  11   6      828.93      705.30    102.01 o 
   2   1   7     6914.54     7128.82    111.29 o 
   4   1   7     1631.34     1613.01     34.59 o 
   6   1   7     2479.83     2347.98     44.79 o 
   8   1   7      674.18      694.18     23.89 o 
  10   1   7      252.17      271.48     23.50 o 
  12   1   7      118.98      141.51     22.61 o 
  14   1   7     3190.76     2994.57    100.52 o 
  16   1   7      382.88      385.28     45.34 o 
  18   1   7      143.77      240.82     43.45 o 
  20   1   7      683.79      649.21     63.61 o 
  22   1   7       90.29       98.24     53.40 o 
   1   2   7     3354.18     3238.66     65.78 o 
   3   2   7     3312.12     3545.35     72.42 o 
   5   2   7     1806.02     1802.41     47.13 o 
   7   2   7      757.11      684.33     55.08 o 
   9   2   7      288.31      341.33     24.75 o 
  11   2   7      956.05      900.60     60.91 o 
  13   2   7     1698.07     1821.02     68.90 o 
  15   2   7      701.68      672.18     69.64 o 
  17   2   7       23.10       27.86     47.68 o 
  19   2   7       91.16      113.31     62.36 o 
  21   2   7        4.07       96.12     73.03 o 
   2   3   7     1418.55     1444.47     40.74 o 
   4   3   7     1037.89      934.55     32.94 o 
   6   3   7      925.76      979.10     35.80 o 
   8   3   7     1482.71     1270.91     53.51 o 
  10   3   7      660.41      796.51     36.17 o 
  12   3   7     1786.16     1840.60     60.51 o 
  14   3   7       47.60       62.40     30.84 o 
  16   3   7      682.31      775.88     99.38 o 
  18   3   7      230.98      197.63     68.26 o 
  20   3   7       83.03       82.06     62.49 o 
  22   3   7        8.40       71.52     77.54 o 
   1   4   7      567.17      532.30     20.26 o 
   3   4   7       31.04       46.14     16.00 o 
   5   4   7     5101.64     5355.80    107.88 o 
   7   4   7     1284.24     1182.55     42.14 o 
   9   4   7     1821.53     1728.52     71.08 o 
  11   4   7      905.28      927.56     42.20 o 
  13   4   7      545.65      471.59     36.23 o 
  15   4   7     1056.11      959.82     58.82 o 
  17   4   7      214.15      196.63     46.76 o 
  19   4   7      123.69       75.03     64.12 o 
  21   4   7      255.55      182.19     73.65 o 
   2   5   7      875.58      880.74     63.95 o 
   4   5   7     4536.96     4363.03     94.79 o 
   6   5   7      611.54      645.09     74.65 o 
   8   5   7     2270.21     2046.90     60.14 o 
  10   5   7      346.21      399.01     32.46 o 
  12   5   7      391.27      413.04     35.30 o 
  14   5   7      646.70      581.39     42.11 o 
  16   5   7       46.70       78.74     44.50 o 
  18   5   7      132.28      144.59     51.72 o 
  20   5   7       73.56       47.93     66.88 o 
   1   6   7      256.82      186.74     43.29 o 
   3   6   7     1588.12     1528.89     69.79 o 
   5   6   7      339.67      371.06     29.93 o 
   7   6   7      239.26      239.09     28.39 o 
   9   6   7      305.27      308.57     32.13 o 
  11   6   7       63.46       33.01     28.16 o 
  13   6   7      216.83      229.86     36.43 o 
  15   6   7      172.61      204.78     51.26 o 
  17   6   7       59.79       69.48     49.42 o 
  19   6   7       32.99       45.72     54.74 o 
   2   7   7       81.03       53.83     31.94 o 
   4   7   7     1411.45     1299.60     53.75 o 
   6   7   7      131.94      159.88     28.85 o 
   8   7   7      253.26      209.72     31.45 o 
  10   7   7       35.52       66.42     30.16 o 
  12   7   7      124.19      137.58     46.44 o 
  14   7   7      202.81      188.15     51.17 o 
  16   7   7      268.80      347.76     71.08 o 
   1   8   7        8.57       -0.79     33.71 o 
   3   8   7      234.11      301.62     45.33 o 
   5   8   7      224.00      126.90     40.33 o 
   7   8   7       40.37      105.64     32.52 o 
   9   8   7       77.73       81.79     34.54 o 
  11   8   7      266.19      230.98     53.43 o 
  13   8   7      256.37      314.49     59.38 o 
  15   8   7      160.60      189.05     59.27 o 
   2   9   7       31.43       74.26     44.83 o 
   4   9   7       24.08      -13.66     42.65 o 
   6   9   7       10.87        7.31     43.03 o 
   8   9   7      125.77      186.49     62.68 o 
  10   9   7      122.79      191.32     58.79 o 
  12   9   7      195.69      214.97     60.59 o 
   1  10   7       84.71       98.48     51.19 o 
   3  10   7       53.30        1.97     46.99 o 
   5  10   7      181.94      189.02     54.78 o 
   7  10   7       33.18       39.40     77.42 o 
   9  10   7       53.85       37.02     75.79 o 
   2  11   7       78.77       52.17     55.06 o 
   4  11   7        7.98       31.62     57.00 o 
   0   0   8    68473.20    75118.79   2111.14 o 
   2   0   8    21925.16    21866.53    447.30 o 
   4   0   8    25128.13    26769.60    538.31 o 
   6   0   8      398.40      431.54     23.06 o 
   8   0   8     8994.45     9106.36    285.46 o 
  10   0   8     9147.65    10119.83    223.48 o 
  12   0   8     2934.10     3085.72    142.29 o 
  14   0   8    15557.15    14728.81    467.53 o 
  16   0   8     5776.31     5414.44    216.95 o 
  18   0   8     3152.08     3413.09    168.01 o 
  20   0   8     2717.48     2585.69    151.58 o 
  22   0   8     1702.56     1406.09    127.86 o 
   1   1   8    14982.37    15736.65    230.87 o 
   3   1   8    31463.67    34245.88    488.95 o 
   5   1   8    28444.62    28675.53    410.21 o 
   7   1   8    13788.37    14088.81    208.12 o 
   9   1   8     6829.70     6775.70    130.68 o 
  11   1   8     4928.60     4444.35     93.74 o 
  13   1   8     6807.67     6581.15    170.12 o 
  15   1   8    11218.90    11572.09    420.03 o 
  17   1   8     4412.85     4311.43    147.75 o 
  19   1   8     2406.56     2204.02     96.14 o 
  21   1   8     2690.94     2399.29    109.19 o 
   0   2   8    22424.51    21454.35    641.56 o 
   2   2   8    15837.27    14078.60    241.94 o 
   4   2   8      329.36      301.88     28.30 o 
   6   2   8    11283.14    12497.63    186.64 o 
   8   2   8    16855.54    16562.13    289.10 o 
  10   2   8    13817.22    14220.00    251.62 o 
  12   2   8    11365.55    11279.75    348.26 o 
  14   2   8     1476.43     1521.90     96.74 o 
  16   2   8     4291.30     3753.25    176.29 o 
  18   2   8     1625.71     1792.31    122.47 o 
  20   2   8     2231.10     2351.18    146.93 o 
  22   2   8     1783.76     1558.17    133.63 o 
   1   3   8    16709.46    17293.02    294.70 o 
   3   3   8     8499.06     8200.18    184.97 o 
   5   3   8    14512.18    13572.84    240.68 o 
   7   3   8    16619.94    15785.06    276.83 o 
   9   3   8    14135.05    14114.52    250.48 o 
  11   3   8     8097.97     7442.26    160.00 o 
  13   3   8     5861.36     5774.09    122.88 o 
  15   3   8     3418.44     3350.48    108.59 o 
  17   3   8     3112.74     2628.73    149.19 o 
  19   3   8     1940.27     1745.88    127.99 o 
  21   3   8     1245.92     1188.76    120.83 o 
   0   4   8     7244.98     7066.44    157.84 o 
   2   4   8     5283.68     5114.59    136.48 o 
   4   4   8    16351.71    16082.37    275.67 o 
   6   4   8     7736.44     8354.50    157.32 o 
   8   4   8     4497.57     4725.19    100.72 o 
  10   4   8     3393.67     3042.29     76.85 o 
  12   4   8     3112.31     3056.13     80.02 o 
  14   4   8     5880.46     5335.16    120.33 o 
  16   4   8     2803.74     2920.65    104.86 o 
  18   4   8     2408.94     2211.52    143.17 o 
  20   4   8     1098.15      899.54    106.40 o 
   1   5   8    14018.70    14682.73    268.37 o 
   3   5   8    11399.37    11510.59    206.68 o 
   5   5   8     2631.03     2186.19     61.45 o 
   7   5   8     8948.06     8321.79    239.51 o 
   9   5   8     5058.18     4873.69    109.97 o 
  11   5   8     1933.68     2143.92     67.27 o 
  13   5   8     3362.51     3160.56    148.78 o 
  15   5   8     4024.91     3718.85    120.84 o 
  17   5   8     3032.23     2882.50    110.09 o 
  19   5   8     1519.93     1504.97    128.86 o 
   0   6   8     2484.00     2170.87    112.18 o 
   2   6   8     7595.92     6778.64    223.35 o 
   4   6   8     4482.45     4138.86     95.37 o 
   6   6   8     3436.73     3519.87    108.87 o 
   8   6   8     3829.31     3738.26     93.44 o 
  10   6   8     2104.21     1915.31     88.16 o 
  12   6   8     2888.00     2626.45    101.48 o 
  14   6   8     2313.17     2458.25     79.24 o 
  16   6   8     1805.69     1878.30     92.94 o 
  18   6   8     1344.94     1347.44     84.09 o 
   1   7   8     7344.32     7977.19    197.32 o 
   3   7   8     1260.13     1173.63     60.33 o 
   5   7   8     2043.73     1940.39    121.84 o 
   7   7   8     4343.01     4062.74     98.72 o 
   9   7   8     4953.38     4957.84    113.72 o 
  11   7   8     3189.11     3297.42    110.32 o 
  13   7   8     1859.25     1879.98     90.45 o 
  15   7   8      895.66      945.39     97.62 o 
  17   7   8      959.91     1102.16    157.16 o 
   0   8   8     2036.45     1795.19    115.06 o 
   2   8   8      538.30      510.00     50.57 o 
   4   8   8     2751.48     2708.36     98.24 o 
   6   8   8     4748.18     5117.52    148.13 o 
   8   8   8     2290.70     2441.08    107.22 o 
  10   8   8     1051.00     1052.09     56.04 o 
  12   8   8     1158.61     1267.36    215.82 o 
  14   8   8     1067.19     1198.80     82.74 o 
   1   9   8     1789.79     1901.46     87.22 o 
   3   9   8     1544.69     1613.50    125.41 o 
   5   9   8     1839.29     1716.86     85.69 o 
   7   9   8     1464.55     1689.85     86.07 o 
   9   9   8      738.67      709.70     65.21 o 
  11   9   8     1209.95     1260.29    123.47 o 
   0  10   8     1420.07     1498.06    125.35 o 
   2  10   8     1247.77     1135.91     79.79 o 
   4  10   8      402.21      410.15     92.41 o 
   6  10   8      723.42      679.49     71.01 o 
   8  10   8      873.99     1076.09    112.80 o 
   2   1   9     4372.34     4077.85     71.16 o 
   4   1   9      753.62      755.28     28.12 o 
   6   1   9     1942.52     1840.83     41.33 o 
   8   1   9     1026.93     1102.96     39.87 o 
  10   1   9      238.37      247.31     64.56 o 
  12   1   9      870.23      989.26     78.80 o 
  14   1   9      362.50      440.90     51.38 o 
  16   1   9      260.28      249.64     70.52 o 
  18   1   9       83.60      101.77     58.72 o 
  20   1   9      165.35      181.83     51.63 o 
   1   2   9     4858.12     4789.10    156.97 o 
   3   2   9     3533.46     3220.28     73.57 o 
   5   2   9      910.96      909.61     28.52 o 
   7   2   9     3447.43     3430.20     76.75 o 
   9   2   9      483.71      487.47     48.35 o 
  11   2   9      630.80      624.03     44.23 o 
  13   2   9      242.65      214.75     36.22 o 
  15   2   9      560.00      561.51     70.14 o 
  17   2   9       31.82      140.28     62.74 o 
  19   2   9       52.04       38.14     65.75 o 
  21   2   9       47.40       75.41     69.51 o 
   2   3   9     1880.38     1823.57     49.10 o 
   4   3   9      810.43      891.24     34.87 o 
   6   3   9     1916.49     1707.13     49.96 o 
   8   3   9      182.16      163.79     24.03 o 
  10   3   9      138.82      168.01     26.13 o 
  12   3   9     1432.51     1387.39     50.72 o 
  14   3   9     1515.67     1399.72     66.68 o 
  16   3   9      297.87      270.53     66.88 o 
  18   3   9       69.16       -3.64     62.61 o 
  20   3   9       16.62       49.44     67.63 o 
   1   4   9      418.40      342.90     24.71 o 
   3   4   9     7315.40     6728.36    133.06 o 
   5   4   9     1300.72     1321.61     46.83 o 
   7   4   9     1344.77     1367.93     60.96 o 
   9   4   9     1223.00     1207.80     46.29 o 
  11   4   9     1276.44     1296.09    114.79 o 
  13   4   9      498.99      496.52     38.65 o 
  15   4   9      318.28      260.40     35.86 o 
  17   4   9       84.59       97.37     66.63 o 
  19   4   9       65.81      100.51     70.27 o 
   2   5   9      284.53      286.50     26.11 o 
   4   5   9      289.44      257.93     26.42 o 
   6   5   9      152.21      185.14     25.66 o 
   8   5   9      289.46      278.03     34.66 o 
  10   5   9       62.56       72.59     26.67 o 
  12   5   9     1041.04      884.65     46.75 o 
  14   5   9       84.93      121.93     34.31 o 
  16   5   9      216.36      171.50     40.69 o 
  18   5   9       58.96       93.73     67.88 o 
   1   6   9      652.68      677.69     74.85 o 
   3   6   9      581.31      605.58     47.11 o 
   5   6   9      547.15      583.15     35.45 o 
   7   6   9      791.76      743.86     41.26 o 
   9   6   9      221.98      219.67     32.49 o 
  11   6   9       86.53       70.81     31.43 o 
  13   6   9       54.12       76.14     35.21 o 
  15   6   9       72.18      144.94     50.23 o 
  17   6   9       43.56       94.18     53.37 o 
   2   7   9      185.16      186.11     40.55 o 
   4   7   9      469.57      581.20     51.02 o 
   6   7   9      438.74      504.71     50.84 o 
   8   7   9       18.42       57.94     37.51 o 
  10   7   9        3.75       15.75     32.00 o 
  12   7   9       66.94       21.91     35.74 o 
  14   7   9      141.78      187.89     54.54 o 
  16   7   9       48.42       17.85     52.32 o 
   1   8   9       50.50       72.55     40.33 o 
   3   8   9       35.39       38.54     39.75 o 
   5   8   9      205.34      161.35     46.33 o 
   7   8   9      222.60      211.44    112.80 o 
   9   8   9       89.22       98.25     45.87 o 
  11   8   9      175.19      159.65     42.00 o 
  13   8   9       97.53      149.02     55.59 o 
   2   9   9      150.04      232.36     53.81 o 
   4   9   9       82.06       64.83     49.24 o 
   6   9   9      131.04       86.17     51.51 o 
   8   9   9       64.33       65.51     50.12 o 
  10   9   9       83.01      103.89     73.53 o 
  12   9   9       11.88       -2.01     68.76 o 
   1  10   9       63.30      105.31     53.97 o 
   3  10   9      145.81      136.45     57.76 o 
   5  10   9      190.87      241.90     60.62 o 
   7  10   9        6.23       -0.72     56.47 o 
   0   0  10    64025.98    71048.45   2004.49 o 
   2   0  10    34543.75    35938.82    727.85 o 
   4   0  10      618.49      649.67     53.39 o 
   6   0  10     2357.19     2232.58     85.07 o 
   8   0  10    11915.32    12086.78    357.86 o 
  10   0  10    10902.79    11576.21    370.53 o 
  12   0  10    16831.41    17098.81    539.42 o 
  14   0  10     6126.86     5920.36    222.34 o 
  16   0  10     2092.48     2037.36    127.23 o 
  18   0  10     2182.53     2281.41    138.02 o 
  20   0  10     1379.66     1313.74    119.33 o 
   1   1  10    11055.43    10935.20    168.25 o 
   3   1  10     8015.92     8469.76    134.24 o 
   5   1  10     9346.89     9665.35    222.03 o 
   7   1  10    12854.66    13745.79    204.35 o 
   9   1  10     4513.61     4531.84     98.20 o 
  11   1  10     3903.21     3696.04    160.48 o 
  13   1  10     9786.98     9802.60    334.02 o 
  15   1  10     5858.53     5870.80    232.63 o 
  17   1  10     1923.02     1793.56    124.97 o 
  19   1  10     1592.33     1278.98    117.20 o 
  21   1  10     1071.69     1298.68    122.84 o 
   0   2  10    17463.62    17879.90    526.25 o 
   2   2  10    15539.92    14757.39    316.21 o 
   4   2  10    13467.45    13315.78    203.08 o 
   6   2  10     6674.72     6444.19    126.62 o 
   8   2  10    11552.56    11135.26    202.36 o 
  10   2  10     6758.93     6836.28    135.36 o 
  12   2  10     4127.78     4102.68     94.40 o 
  14   2  10    10072.46     8552.61    314.70 o 
  16   2  10     3720.49     3661.15    174.41 o 
  18   2  10     1826.18     1918.66    128.99 o 
  20   2  10     1598.35     1472.97    124.22 o 
   1   3  10    11429.95    11366.55    290.48 o 
   3   3  10    11212.04    11376.80    206.18 o 
   5   3  10     4938.54     4386.68     93.57 o 
   7   3  10     6003.75     5870.11    120.72 o 
   9   3  10     4877.49     5131.45    108.61 o 
  11   3  10     2045.65     2146.40    109.58 o 
  13   3  10     5892.02     5364.47    121.29 o 
  15   3  10     6346.11     5886.61    233.76 o 
  17   3  10     2318.96     2346.29    140.66 o 
  19   3  10     1316.94     1368.95    115.19 o 
   0   4  10    13059.56    12411.89    384.84 o 
   2   4  10    12839.79    12242.37    219.81 o 
   4   4  10     4638.27     4975.07    105.19 o 
   6   4  10     6483.55     7140.15    140.44 o 
   8   4  10     5494.92     5129.51    111.63 o 
  10   4  10     5323.76     4863.53    110.00 o 
  12   4  10     4380.93     3937.66     97.39 o 
  14   4  10     2473.09     2459.79    120.03 o 
  16   4  10     2866.84     2874.79    157.35 o 
  18   4  10     1661.76     1305.33    118.07 o 
   1   5  10     8091.09     7987.90    193.29 o 
   3   5  10      887.12      890.99     58.10 o 
   5   5  10     5625.07     5284.43    113.47 o 
   7   5  10     8514.19     7896.58    258.73 o 
   9   5  10     4018.03     4214.39    102.27 o 
  11   5  10     3519.11     3411.68    146.30 o 
  13   5  10     1398.07     1297.23     57.46 o 
  15   5  10     1375.25     1490.70     63.51 o 
  17   5  10     1711.31     1668.34    125.98 o 
   0   6  10     4234.92     3897.55    165.13 o 
   2   6  10     2145.09     2089.72     81.62 o 
   4   6  10     6258.88     6187.12    162.94 o 
   6   6  10    10985.41    10883.77    205.60 o 
   8   6  10     4150.45     4027.14     98.71 o 
  10   6  10     2977.74     2770.21    116.01 o 
  12   6  10     2399.62     2243.48     97.91 o 
  14   6  10     1834.89     1914.30     73.80 o 
  16   6  10     1140.37     1143.86     79.40 o 
   1   7  10     1182.65     1265.39    125.41 o 
   3   7  10     1421.89     1436.15     71.60 o 
   5   7  10     3987.41     3907.90    124.52 o 
   7   7  10     4028.46     3716.23    119.38 o 
   9   7  10     3314.90     3398.57     93.52 o 
  11   7  10     1858.94     1810.48     70.32 o 
  13   7  10      752.90      704.42     52.93 o 
  15   7  10      881.77      923.15    112.30 o 
   0   8  10      708.30      685.98     84.32 o 
   2   8  10     2127.89     1983.75     87.84 o 
   4   8  10     2325.07     2144.17    103.58 o 
   6   8  10     3229.93     2981.53    121.40 o 
   8   8  10     2499.74     2634.25    106.44 o 
  10   8  10     1066.42     1121.32     75.28 o 
  12   8  10      529.90      495.88     76.78 o 
   1   9  10     1880.42     1831.91     92.45 o 
   3   9  10     1466.46     1775.57     89.42 o 
   5   9  10      678.32      756.85     68.36 o 
   7   9  10      550.54      715.70     68.67 o 
   9   9  10      990.18     1014.20    105.96 o 
   0  10  10     1558.68     1792.31    137.27 o 
   2  10  10      496.27      650.82     85.39 o 
   4  10  10      799.90      810.19     75.11 o 
   6  10  10     1257.39     1103.53     82.86 o 
   2   1  11      655.12      697.41     27.12 o 
   4   1  11     2036.52     2032.50     53.46 o 
   6   1  11      653.15      712.35     38.47 o 
   8   1  11      298.76      357.23     27.75 o 
  10   1  11      779.13      881.11     51.89 o 
  12   1  11     1122.12     1174.84     86.45 o 
  14   1  11     1170.76     1194.41     92.35 o 
  16   1  11       78.52       49.69     58.72 o 
  18   1  11       75.43      124.10     65.88 o 
  20   1  11      157.70      101.89     69.76 o 
   1   2  11     2414.92     2221.10     73.40 o 
   3   2  11     1071.15     1188.65     41.12 o 
   5   2  11      565.63      524.97     30.56 o 
   7   2  11     1209.98     1355.34     47.91 o 
   9   2  11       87.27       80.30     23.08 o 
  11   2  11      594.98      634.68     39.42 o 
  13   2  11      416.62      372.54     61.99 o 
  15   2  11      344.73      382.95     72.65 o 
  17   2  11       14.63       34.13     56.34 o 
  19   2  11       24.44       77.92     70.02 o 
   2   3  11     3184.43     3156.80    207.41 o 
   4   3  11     1443.91     1436.99     64.10 o 
   6   3  11     1853.20     1704.08     53.45 o 
   8   3  11      296.81      369.15     29.85 o 
  10   3  11      544.81      576.62     44.25 o 
  12   3  11     1689.92     1320.27     52.33 o 
  14   3  11      543.63      665.62    123.53 o 
  16   3  11       19.51      -47.30     50.57 o 
  18   3  11       34.31       62.49     67.38 o 
   1   4  11     1128.46     1138.80     55.09 o 
   3   4  11     8684.03     8671.53    164.22 o 
   5   4  11      147.20      162.43     24.51 o 
   7   4  11     1151.98     1064.78     45.69 o 
   9   4  11       10.49        6.99     23.68 o 
  11   4  11     1066.01     1123.95     50.07 o 
  13   4  11      666.72      829.62     48.14 o 
  15   4  11       82.51       60.18     42.03 o 
  17   4  11       77.75      146.56     71.02 o 
  19   4  11       39.86      105.53     71.65 o 
   2   5  11      879.57      787.05     51.45 o 
   4   5  11      558.32      522.49     94.61 o 
   6   5  11      301.01      301.09     36.90 o 
   8   5  11      152.56      194.20     29.09 o 
  10   5  11      585.39      581.96     41.01 o 
  12   5  11      305.38      226.12     36.12 o 
  14   5  11       33.07       26.00     33.98 o 
  16   5  11       37.19       39.89     48.14 o 
  18   5  11       47.97       44.92     71.27 o 
   1   6  11      539.19      505.82     49.19 o 
   3   6  11       58.62       70.83     36.45 o 
   5   6  11      681.84      646.66     58.03 o 
   7   6  11      277.24      257.83     44.61 o 
   9   6  11      131.88       95.14     31.76 o 
  11   6  11       45.28       38.26     33.32 o 
  13   6  11        2.14       28.12     34.63 o 
  15   6  11      125.74      175.47     43.90 o 
   2   7  11      354.50      363.57     49.33 o 
   4   7  11      595.60      663.02     58.31 o 
   6   7  11      317.84      355.94     48.68 o 
   8   7  11       83.99      110.88     46.54 o 
  10   7  11        4.05       21.14     45.94 o 
  12   7  11       14.09        6.08     38.25 o 
  14   7  11       26.92       -0.99     41.67 o 
   1   8  11       45.67       65.14     46.53 o 
   3   8  11       19.12       50.59     44.64 o 
   5   8  11      125.70       94.67     50.31 o 
   7   8  11       79.82       73.70     50.47 o 
   9   8  11       43.33       74.25     50.40 o 
  11   8  11       58.14       70.12     54.78 o 
   2   9  11      195.23      309.92     55.67 o 
   4   9  11       54.79       51.37     51.53 o 
   6   9  11       72.41       28.66     50.80 o 
   8   9  11        3.67       17.41     54.14 o 
   1  10  11       32.16       60.86     76.23 o 
   3  10  11       76.51       97.37     57.36 o 
   0   0  12     8433.01     8628.52    276.55 o 
   2   0  12    10033.43    10590.08    235.24 o 
   4   0  12    15911.42    16142.87    343.87 o 
   6   0  12     6987.59     6929.19    269.59 o 
   1   1  12    16980.56    16160.12    245.27 o 
   3   1  12     7048.09     7765.42    125.39 o 
   5   1  12     6543.22     6473.14    124.67 o 
   7   1  12     5772.00     6385.70    153.41 o 
   9   1  12     5883.87     6085.69    193.86 o 
  11   1  12     7038.96     7281.03    255.34 o 
  13   1  12     5600.99     5455.97    218.45 o 
  15   1  12     3315.80     3225.75    159.98 o 
  17   1  12     2187.66     1819.66    132.50 o 
  19   1  12     1676.33     1613.63    128.74 o 
   0   2  12     8128.69     8837.44    287.22 o 
   2   2  12     8520.40     8845.65    200.11 o 
   4   2  12     6225.12     6237.59    123.37 o 
   6   2  12     7812.54     7771.90    151.31 o 
   8   2  12     4122.48     3880.21     90.90 o 
  10   2  12     5398.94     5295.28    154.84 o 
  12   2  12     8387.23     8318.43    205.71 o 
  14   2  12     3195.10     3140.05    157.72 o 
  16   2  12     1855.48     1817.28    127.99 o 
  18   2  12     1482.60     1365.81    119.58 o 
   1   3  12    10232.99     9724.03    223.01 o 
   3   3  12     4697.43     4851.49    129.52 o 
   5   3  12     8283.18     8112.80    156.32 o 
   7   3  12     8582.30     8353.30    162.12 o 
   9   3  12     3952.44     4033.36     95.07 o 
  11   3  12     5570.41     5309.23    253.38 o 
  13   3  12     5672.57     5358.29    235.14 o 
  15   3  12     1649.03     1720.28    115.81 o 
  17   3  12     1911.27     1819.03    127.99 o 
  19   3  12     2020.34     1628.06    137.15 o 
   0   4  12     5997.71     6382.11    222.47 o 
   2   4  12     3064.64     2960.33     96.92 o 
   4   4  12     7500.92     7500.97    147.55 o 
   6   4  12     4747.64     4641.72    117.89 o 
   8   4  12     3454.90     3250.29     83.13 o 
  10   4  12     4026.45     3480.99     91.44 o 
  12   4  12     1811.30     1842.86     66.45 o 
  14   4  12     2714.98     2527.34    102.56 o 
  16   4  12     1602.48     1651.40    123.85 o 
  18   4  12     1928.11     1881.77    137.90 o 
   1   5  12     2396.39     2125.30    163.68 o 
   3   5  12     7319.12     7226.62    182.95 o 
   5   5  12     7591.03     7279.44    254.65 o 
   7   5  12     3513.23     3310.59     86.05 o 
   9   5  12     2907.08     2615.32     78.41 o 
  11   5  12     1707.08     1681.98     63.07 o 
  13   5  12     1802.88     1764.77     69.23 o 
  15   5  12     2726.31     2549.11    106.86 o 
  17   5  12     1278.70     1001.80    105.53 o 
   0   6  12     2932.00     2582.93    139.28 o 
   2   6  12     4733.59     4838.80    141.99 o 
   4   6  12     2076.06     2118.32     86.86 o 
   6   6  12     1651.71     1598.87     78.18 o 
   8   6  12     3302.13     3157.35    197.94 o 
  10   6  12     2831.84     2795.86     83.27 o 
  12   6  12     1720.05     1829.32    102.42 o 
  14   6  12      965.28      947.67     58.83 o 
   1   7  12     1084.09     1121.41     78.05 o 
   3   7  12     2558.03     2594.40    100.30 o 
   5   7  12     3621.46     4007.74    131.20 o 
   7   7  12     2298.40     2280.06     98.31 o 
   9   7  12     2494.65     2517.25    105.75 o 
  11   7  12     1219.54     1218.21     81.56 o 
  13   7  12      951.68      840.34     67.85 o 
   0   8  12     2400.07     2418.81    149.44 o 
   2   8  12      953.59     1089.62     75.28 o 
   4   8  12     1156.30     1048.17     99.88 o 
   6   8  12     1473.94     1341.80     81.10 o 
   8   8  12     1529.19     1462.41    103.46 o 
  10   8  12      914.00      889.16     75.32 o 
   1   9  12      596.84      606.91     65.52 o 
   3   9  12     1842.86     2032.35     99.26 o 
   5   9  12     1171.79     1263.11     83.53 o 
   7   9  12      786.92      790.88     73.87 o 
   2   1  13      372.17      403.88     25.23 o 
   4   1  13      447.77      530.58     40.59 o 
   6   1  13       97.97      131.34     30.66 o 
   8   1  13      189.30      250.41     34.42 o 
  10   1  13      414.33      493.75     65.50 o 
  14   1  13        2.97        4.52     55.71 o 
  16   1  13       82.06      -36.76     60.86 o 
  18   1  13      107.53      146.31     75.54 o 
   1   2  13      710.77      713.29     59.41 o 
   3   2  13      557.82      555.95     34.92 o 
   5   2  13      182.11      218.45     58.60 o 
   7   2  13      293.33      335.18     62.74 o 
   9   2  13      311.68      391.07     34.36 o 
  11   2  13      781.33      753.38     53.41 o 
  13   2  13      384.94      630.77     76.42 o 
  15   2  13      151.99       91.47     64.87 o 
  17   2  13       30.38      -13.55     58.97 o 
   2   3  13     1161.04     1260.92     59.53 o 
   4   3  13      184.59      193.56     34.29 o 
   6   3  13     1258.35     1384.43     50.84 o 
   8   3  13      721.27      658.75     55.22 o 
  10   3  13      352.67      299.14     33.87 o 
  12   3  13      559.72      689.96     57.70 o 
  14   3  13       28.65       11.03     41.87 o 
  16   3  13      249.37      164.37     74.28 o 
  18   3  13      222.65      354.22     86.33 o 
   1   4  13     1386.26     1325.83     63.69 o 
   3   4  13     1592.09     1498.29    116.13 o 
   5   4  13      437.38      417.22     43.64 o 
   7   4  13      242.10      299.85     37.02 o 
   9   4  13      173.47      150.92     31.31 o 
  11   4  13      282.17      308.62     37.70 o 
  13   4  13       73.16       41.71     43.29 o 
  15   4  13       86.21       48.92     49.29 o 
  17   4  13       23.97       48.68     71.27 o 
   2   5  13      504.11      605.59     62.24 o 
   4   5  13      741.87      799.33     56.60 o 
   6   5  13      306.25      297.22     62.68 o 
   8   5  13      205.57      193.24     33.16 o 
  10   5  13      148.47      124.80     34.02 o 
  12   5  13       31.29       37.87     34.53 o 
  14   5  13      130.94      129.05     50.32 o 
  16   5  13      157.99      176.56     56.13 o 
   1   6  13      181.04      174.18     42.98 o 
   3   6  13      740.54      759.83     86.64 o 
   5   6  13      199.72      252.81     45.55 o 
   7   6  13       78.27       98.22     46.36 o 
   9   6  13       32.53       34.85     44.43 o 
  11   6  13      211.19      172.46     39.91 o 
  13   6  13      113.94      110.40     39.90 o 
   2   7  13       25.46      -25.96     41.30 o 
   4   7  13      192.60      225.35     51.90 o 
   6   7  13       72.27      123.03     50.88 o 
   8   7  13      294.04      309.56     56.16 o 
  10   7  13       76.52       76.54     50.63 o 
  12   7  13       13.62      -26.66     51.95 o 
   1   8  13       36.64       43.52     46.49 o 
   3   8  13      124.29      101.00     49.73 o 
   5   8  13      174.22      154.75     53.56 o 
   7   8  13       49.08       57.59     51.77 o 
   9   8  13       59.11       53.52     55.96 o 
   2   9  13      128.52      128.18     56.49 o 
   4   9  13       46.17       76.32     56.37 o 
   0   0  14      808.92     1108.84     74.28 o 
   2   0  14     8141.55     8363.44    198.19 o 
   4   0  14    13185.75    13841.90    298.78 o 
   6   0  14    11889.88    11217.10    366.89 o 
   1   1  14    10865.62    10532.25    168.85 o 
   3   1  14     4423.12     4722.69     87.59 o 
   5   1  14     4192.31     4424.62    210.24 o 
   7   1  14     3612.57     3828.35    147.06 o 
   9   1  14     5755.08     5758.49    221.59 o 
   0   2  14     1678.31     1832.58    103.39 o 
   2   2  14     2376.26     2439.36    199.95 o 
   4   2  14    10998.76    10620.30    343.62 o 
   6   2  14     6058.28     5611.49    373.61 o 
   8   2  14     4275.05     4199.62    119.33 o 
  10   2  14     7067.50     6543.73    249.07 o 
  12   2  14     2591.75     2460.29     96.98 o 
  14   2  14     2197.97     2459.97    138.40 o 
  16   2  14     1674.04     1709.99    129.24 o 
   1   3  14     2424.83     2397.35     88.33 o 
   3   3  14     4904.30     4933.43    135.06 o 
   5   3  14     5554.44     5617.81    149.03 o 
   7   3  14     6641.81     6742.23    173.08 o 
   9   3  14     5535.49     5562.62    122.60 o 
  11   3  14     4224.46     4126.20    129.71 o 
  13   3  14     1607.24     1805.45     84.33 o 
  15   3  14     1065.40     1009.84    105.15 o 
  17   3  14     1934.60     2075.63    146.05 o 
   0   4  14     2482.15     2267.74    121.96 o 
   2   4  14     5423.20     5323.84    149.05 o 
   4   4  14     4530.18     4637.67    132.33 o 
   6   4  14     3647.58     3390.76    112.01 o 
   8   4  14     2692.14     2658.46     79.06 o 
  10   4  14     2924.47     3018.35     86.29 o 
  12   4  14     2783.97     2895.35    106.96 o 
  14   4  14     1513.58     1442.24     85.04 o 
  16   4  14     1524.76     1624.42    128.49 o 
   1   5  14     5799.78     5756.08    157.62 o 
   3   5  14     4571.74     4751.73    409.68 o 
   5   5  14     2245.26     2592.24    154.78 o 
   7   5  14     1056.50     1008.68    101.57 o 
   9   5  14     1063.16     1145.86     69.97 o 
  11   5  14     2030.53     1978.00     74.42 o 
  13   5  14     3049.32     2936.23     92.27 o 
  15   5  14     1467.37     1446.38    110.17 o 
   0   6  14     5036.98     5218.82    220.96 o 
   2   6  14     3489.42     3750.60    125.15 o 
   4   6  14     1744.40     1607.47     87.58 o 
   6   6  14     1175.08     1202.99     74.08 o 
   8   6  14     1723.14     1677.16    129.37 o 
  10   6  14     1147.10     1037.50     75.27 o 
  12   6  14     1598.28     1851.38     93.27 o 
   1   7  14      936.60      847.71     66.19 o 
   3   7  14     2748.48     2704.71    109.25 o 
   5   7  14     2426.53     2353.58    105.53 o 
   7   7  14     1117.34     1271.94    105.34 o 
   9   7  14      786.12      840.76     72.44 o 
  11   7  14     1124.78     1161.71    150.57 o 
   0   8  14     1813.25     1955.93    137.40 o 
   2   8  14     1756.71     1885.78     94.12 o 
   4   8  14      538.68      575.48     65.65 o 
   6   8  14      511.43      560.41     69.03 o 
   8   8  14      838.97      750.32    101.13 o 
   2   1  15     1056.19     1068.95     39.32 o 
   4   1  15       28.03       38.95     31.52 o 
   6   1  15      128.01      150.98     35.78 o 
   8   1  15      522.03      586.98     74.53 o 
   1   2  15       81.65      116.79     34.82 o 
   3   2  15     1179.98     1202.77     61.38 o 
   5   2  15      698.60      699.48     78.49 o 
   7   2  15      198.24      218.52     39.00 o 
   9   2  15      497.15      554.23     76.79 o 
  11   2  15       59.71       69.01     58.22 o 
   2   3  15     1255.17     1366.47    112.43 o 
   4   3  15      325.81      319.47     45.55 o 
   6   3  15       47.76       54.27     36.28 o 
   8   3  15      119.84      224.60     59.98 o 
  10   3  15      289.64      392.55     51.95 o 
  12   3  15       69.87       72.06     44.67 o 
  14   3  15       95.41      146.31     72.53 o 
  16   3  15      227.78      221.34     80.05 o 
   1   4  15      877.03      744.18     55.13 o 
   3   4  15      493.99      619.65     72.09 o 
   5   4  15       85.14       57.96     39.83 o 
   7   4  15        1.13       20.77     38.92 o 
   9   4  15       81.29       34.67     32.24 o 
  11   4  15       60.59       89.25     38.03 o 
  13   4  15      283.96      337.81     58.06 o 
  15   4  15       41.27       95.06     55.28 o 
   2   5  15      155.64      260.24     58.03 o 
   4   5  15       34.67       60.61     40.19 o 
   6   5  15      104.65       31.71     42.34 o 
   8   5  15      383.25      420.73     82.94 o 
  10   5  15       57.92       75.72     50.97 o 
  12   5  15      176.92      149.92     43.16 o 
  14   5  15       63.39      114.11     56.50 o 
   1   6  15       33.32        8.98     41.98 o 
   3   6  15      400.09      360.71     54.20 o 
   5   6  15      118.48       64.14     47.80 o 
   7   6  15       20.84        1.95     45.94 o 
   9   6  15       34.38       60.20     67.95 o 
  11   6  15       10.09       32.39     51.62 o 
   2   7  15       32.80       36.03     48.48 o 
   4   7  15       39.79       62.48     50.79 o 
   6   7  15        0.61       14.23     52.68 o 
   8   7  15      103.47      122.11     55.16 o 
   1   8  15       84.20      122.32     57.86 o 
   3   8  15       10.30       41.95     55.45 o 
   5   8  15       86.25      117.87     54.08 o 
   0   0  16     1351.20     1281.49     88.96 o 
   2   0  16     3041.00     3288.73    102.48 o 
   4   0  16     6914.10     7348.31    180.00 o 
   6   0  16     5991.55     5763.51    227.24 o 
   1   1  16     3028.81     2887.55     67.27 o 
   3   1  16     3604.33     3577.22     90.37 o 
   5   1  16     5154.58     5325.30    143.77 o 
   7   1  16     4227.27     4322.92    186.83 o 
   9   1  16     4477.45     4483.15    190.98 o 
   0   2  16     5630.77     5529.00    218.45 o 
   2   2  16     4662.59     4854.00    134.77 o 
   4   2  16     5189.52     4979.08    331.45 o 
   6   2  16     3910.15     3703.13    121.40 o 
   8   2  16     3378.39     3087.48    159.86 o 
  10   2  16     2863.14     2917.71    155.84 o 
   1   3  16     2424.74     2219.96    123.85 o 
   3   3  16     4118.96     4131.50    126.34 o 
   5   3  16     2939.18     3058.07    127.86 o 
   7   3  16     4630.05     4690.40    269.21 o 
   9   3  16     2708.63     2433.24    144.93 o 
  11   3  16     1229.32     1092.27    104.02 o 
  13   3  16     1458.77     1470.84    123.34 o 
  15   3  16     1204.02     1242.72    116.44 o 
   0   4  16     4931.04     5086.44    211.05 o 
   2   4  16     3281.70     3422.81    178.55 o 
   4   4  16     3355.82     3387.77    115.61 o 
   6   4  16     2073.44     2210.60     93.44 o 
   8   4  16     2233.08     2253.33     98.51 o 
  10   4  16     2110.99     2283.16    200.83 o 
  12   4  16     1363.99     1169.99    118.70 o 
  14   4  16     1533.29     1655.72     91.77 o 
   1   5  16     4465.20     4449.19    138.90 o 
   3   5  16     2163.09     2281.66     97.11 o 
   5   5  16     1036.84     1224.37    154.02 o 
   7   5  16      564.45      402.96     56.90 o 
   9   5  16     1809.03     1950.60     92.14 o 
  11   5  16     2619.97     3163.72    392.49 o 
   0   6  16     1179.52     1200.68    104.77 o 
   2   6  16     1862.87     1964.63     93.95 o 
   4   6  16     1720.53     1804.28     91.05 o 
   6   6  16     2265.46     2158.27    184.14 o 
   8   6  16     1325.21     1381.28    209.61 o 
  10   6  16      989.87      993.12     77.27 o 
   1   7  16     1305.94     1443.12     87.21 o 
   3   7  16     1200.42     1236.05     81.82 o 
   5   7  16     1189.83     1187.44     83.02 o 
   7   7  16      678.72      529.69     70.65 o 
   2   1  17     1079.95     1196.89     61.67 o 
   4   1  17      170.68      181.10     41.10 o 
   6   1  17       98.93      121.84     60.61 o 
   8   1  17       51.39       58.35     63.62 o 
   1   2  17      378.59      302.52     46.31 o 
   3   2  17      174.19      211.44     43.92 o 
   5   2  17      271.49      346.33     47.81 o 
   7   2  17      268.10      253.46     66.50 o 
   9   2  17      158.44      105.65     64.37 o 
  11   2  17      114.34       88.21     67.88 o 
   2   3  17      188.21      299.18     45.77 o 
   4   3  17      221.59      227.97     45.57 o 
   6   3  17        5.70       51.04     41.60 o 
   8   3  17      115.87      125.10     69.01 o 
  10   3  17       12.81       30.49     63.11 o 
  12   3  17        3.60        6.27     74.66 o 
   1   4  17      355.38      414.49     54.63 o 
   3   4  17      378.31      396.14     55.40 o 
   5   4  17       32.08      -12.64     45.55 o 
   7   4  17       66.75       38.84     46.02 o 
   9   4  17      165.38      119.55     55.65 o 
  11   4  17       69.34       70.39     77.92 o 
   2   5  17      215.40      254.52     53.14 o 
   4   5  17       53.30       41.20     45.47 o 
   6   5  17       33.38       66.83     49.47 o 
   8   5  17      126.53      182.42     52.58 o 
  10   5  17       15.85       -5.05     52.40 o 
   1   6  17      212.22      243.05     56.82 o 
   3   6  17      218.23      250.58     56.63 o 
   5   6  17       47.37       91.20     56.11 o 
   7   6  17        4.53        8.10     52.48 o 
   2   7  17        5.32      -17.33     50.51 o 
   4   7  17        3.58      -29.32     47.56 o 
   0   0  18     1185.22     1373.47     97.75 o 
   2   0  18     3847.98     4040.47    123.39 o 
   4   0  18     2480.34     2491.34    136.27 o 
   1   1  18     2535.32     2788.39     70.97 o 
   3   1  18     3044.21     3255.91    219.21 o 
   5   1  18     3954.70     3701.93    173.28 o 
   7   1  18     3751.28     3872.33    181.82 o 
   0   2  18     6795.13     6400.81    243.80 o 
   2   2  18     3242.51     3240.61    143.92 o 
   4   2  18     1514.60     1468.10     77.55 o 
   6   2  18     1234.56     1398.81    110.67 o 
   8   2  18     1809.70     1858.06    125.23 o 
  10   2  18     2800.89     2460.85    148.56 o 
   1   3  18     3200.52     3447.60    145.11 o 
   3   3  18     2611.96     2593.00    200.26 o 
   5   3  18     2536.51     2505.66    103.14 o 
   7   3  18     2696.06     2811.80    157.22 o 
   9   3  18     1412.54     1448.50    120.21 o 
  11   3  18     1479.65     1411.23    125.85 o 
   0   4  18     1832.57     1606.60    122.21 o 
   2   4  18     1907.96     1879.66     89.24 o 
   4   4  18     1992.25     2184.06     98.91 o 
   6   4  18     2208.03     2346.18    100.98 o 
   8   4  18     1316.81     1519.91     85.06 o 
  10   4  18     1123.35     1008.58    107.78 o 
   1   5  18     1875.10     2051.72    196.94 o 
   3   5  18     1664.37     1705.46     91.39 o 
   5   5  18     1425.65     1248.62     79.41 o 
   7   5  18     1219.19     1219.81     81.45 o 
   0   6  18     1072.28     1212.73    117.32 o 
   2   6  18      942.76      977.36     91.03 o 
   4   6  18      998.00      994.55     77.28 o 
   2   1  19       53.63       56.85     45.63 o 
   4   1  19      326.10      293.49     75.79 o 
   6   1  19        5.22        5.65     66.75 o 
   8   1  19       22.66       47.05     65.25 o 
   1   2  19      282.46      316.52     53.85 o 
   3   2  19      287.44      348.46     53.22 o 
   5   2  19       27.21       55.21     62.61 o 
   7   2  19       62.88       43.54     70.27 o 
   9   2  19       64.06       83.57     68.13 o 
   2   3  19       24.21       50.73     48.98 o 
   4   3  19       27.55       73.55     50.48 o 
   6   3  19       82.91       96.11     49.36 o 
   8   3  19       11.67       53.70     68.01 o 
   1   4  19       85.35       64.01     52.36 o 
   3   4  19      138.36      103.22     53.59 o 
   5   4  19       19.38       24.45     48.99 o 
   7   4  19       19.09      -32.06     48.56 o 
   2   5  19       30.21       65.97     53.47 o 
   4   5  19       52.63       47.90     52.20 o 
   0   0  20     8448.85     7849.44    289.73 o 
   2   0  20     3935.93     4219.02    194.74 o 
   4   0  20     1845.80     1965.09    133.13 o 
   1   1  20     3180.91     3334.17    127.48 o 
   3   1  20     1921.93     1975.25    132.50 o 
   5   1  20     1416.51     1439.72    113.05 o 
   7   1  20     1181.20     1120.88    106.66 o 
   0   2  20     1771.72     1941.25    133.01 o 
   2   2  20     2102.04     2162.21    140.53 o 
   4   2  20     2194.97     2365.11    148.82 o 
   6   2  20     1690.04     1838.11    129.49 o 
   8   2  20     1476.35     1497.94    119.96 o 
   1   3  20     1013.36     1286.10     79.24 o 
   3   3  20     1662.13     1807.56     93.69 o 
   5   3  20     1601.27     1685.47     91.33 o 
   0   4  20     2180.20     2381.42    151.20 o 
   2   4  20     1362.57     1487.29     86.78 o 
   4   4  20     1039.69     1042.53     78.69 o 
   2   1  21      124.47       57.47     75.16 o 
   4   1  21      100.01      143.17     77.42 o 
   1   2  21       61.74       70.44     54.72 o 
   3   2  21       84.05      108.91     76.79 o 
                                                 
